# Supplementary material for: Sleep loss leads to the withdrawal of human helping across individuals, groups, and large-scale societies
Source: PLoS Biol. 2022 Aug 23;20(8):e3001733. doi: 10.1371/journal.pbio.3001733 (PMC9398015; doi:10.1371/journal.pbio.3001733)
Supplement: S1 Data — (XLSX) [file pbio.3001733.s006.xlsx]

## Sheet: S1_Data_Fig1A
Subj	Condition	Scale	Helping_behavior
sub-01	SD	familiar	4.7
sub-02	SD	familiar	2.8
sub-03	SD	familiar	3.4
sub-04	SD	familiar	3.9
sub-05	SD	familiar	3.1
sub-06	SD	familiar	3.8
sub-07	SD	familiar	3.3
sub-09	SD	familiar	3.5
sub-10	SD	familiar	4.1
sub-11	SD	familiar	3.8
sub-12	SD	familiar	4
sub-13	SD	familiar	3.6
sub-14	SD	familiar	4
sub-15	SD	familiar	3.9
sub-16	SD	familiar	1.4
sub-17	SD	familiar	4
sub-18	SD	familiar	3.7
sub-19	SD	familiar	4.1
sub-20	SD	familiar	4.4
sub-21	SD	familiar	4
sub-22	SD	familiar	2.8
sub-23	SD	familiar	3.9
sub-24	SD	familiar	4
sub-01	SD	stranger	4.7
sub-02	SD	stranger	2.5
sub-03	SD	stranger	3.3
sub-04	SD	stranger	3.9
sub-05	SD	stranger	3.2
sub-06	SD	stranger	3.9
sub-07	SD	stranger	3
sub-09	SD	stranger	3.8
sub-10	SD	stranger	4.2
sub-11	SD	stranger	3.7
sub-12	SD	stranger	3.8
sub-13	SD	stranger	3.7
sub-14	SD	stranger	3.1
sub-15	SD	stranger	4
sub-16	SD	stranger	1.7
sub-17	SD	stranger	3.4
sub-18	SD	stranger	3.7
sub-19	SD	stranger	3.3
sub-20	SD	stranger	3.7
sub-21	SD	stranger	4.4
sub-22	SD	stranger	3.1
sub-23	SD	stranger	3.9
sub-24	SD	stranger	3
sub-01	SR	familiar	4.6
sub-02	SR	familiar	3.8
sub-03	SR	familiar	3.8
sub-04	SR	familiar	4.8
sub-05	SR	familiar	3.2
sub-06	SR	familiar	3.9
sub-07	SR	familiar	3.9
sub-09	SR	familiar	3.2
sub-10	SR	familiar	4.3
sub-11	SR	familiar	3.6
sub-12	SR	familiar	3.9
sub-13	SR	familiar	4.1
sub-14	SR	familiar	3.5
sub-15	SR	familiar	4
sub-16	SR	familiar	2.6
sub-17	SR	familiar	4.3
sub-18	SR	familiar	3.7
sub-19	SR	familiar	4.1
sub-20	SR	familiar	5
sub-21	SR	familiar	3.6
sub-22	SR	familiar	2.9
sub-23	SR	familiar	4.4
sub-24	SR	familiar	4.8
sub-01	SR	stranger	4.3
sub-02	SR	stranger	3.2
sub-03	SR	stranger	3.2
sub-04	SR	stranger	4.7
sub-05	SR	stranger	3.2
sub-06	SR	stranger	4.7
sub-07	SR	stranger	4
sub-09	SR	stranger	2.4
sub-10	SR	stranger	4.4
sub-11	SR	stranger	4.1
sub-12	SR	stranger	3.3
sub-13	SR	stranger	3.7
sub-14	SR	stranger	3.5
sub-15	SR	stranger	4.1
sub-16	SR	stranger	3.1
sub-17	SR	stranger	3.9
sub-18	SR	stranger	3.8
sub-19	SR	stranger	3.6
sub-20	SR	stranger	4.8
sub-21	SR	stranger	4.2
sub-22	SR	stranger	3.6
sub-23	SR	stranger	4.4
sub-24	SR	stranger	4.4

## Sheet: S1_Data_Fig1B
Subj	Condition	Social_cognition_activity_Human_vs_Object
sub-01	SD	0.210734
sub-02	SD	-0.340922
sub-03	SD	1.12188
sub-04	SD	0.216332
sub-05	SD	0.209136
sub-06	SD	-0.0501732
sub-07	SD	0.152024
sub-08	SD	0.425432
sub-09	SD	0.622338
sub-10	SD	0.344396
sub-11	SD	0.255745
sub-12	SD	1.55384
sub-13	SD	0.280623
sub-14	SD	-0.256608
sub-15	SD	0.56645
sub-16	SD	-0.286048
sub-17	SD	-0.621079
sub-18	SD	1.27875
sub-19	SD	0.253769
sub-20	SD	0.48937
sub-21	SD	0.842905
sub-22	SD	2.14172
sub-23	SD	1.08681
sub-24	SD	-0.520751
sub-01	SR	1.41232
sub-02	SR	0.85847
sub-03	SR	0.532506
sub-04	SR	0.53354
sub-05	SR	1.20692
sub-06	SR	-0.00976857
sub-07	SR	0.963102
sub-08	SR	1.13895
sub-09	SR	0.541702
sub-10	SR	1.97988
sub-11	SR	0.267799
sub-12	SR	1.69661
sub-13	SR	0.182926
sub-14	SR	0.279405
sub-15	SR	0.160777
sub-16	SR	1.06594
sub-17	SR	0.553673
sub-18	SR	-0.259531
sub-19	SR	1.52144
sub-20	SR	0.556829
sub-21	SR	0.557839
sub-22	SR	1.17031
sub-23	SR	2.06872
sub-24	SR	2.00864

## Sheet: S1_Data_Fig1C
Subj	Condition	Social_cognition_activity_Human_vs_Object	Helping_behavior
sub-01	SD-SR	-1.20158	0.25
sub-02	SD-SR	-1.19939	-0.85
sub-03	SD-SR	0.58937	-0.15
sub-04	SD-SR	-0.317208	-0.85
sub-05	SD-SR	-0.997782	-0.05
sub-06	SD-SR	-0.0404047	-0.45
sub-07	SD-SR	-0.811078	-0.8
sub-09	SD-SR	0.0806367	0.85
sub-10	SD-SR	-1.63549	-0.2
sub-11	SD-SR	-0.0120546	-0.1
sub-12	SD-SR	-0.142776	0.3
sub-13	SD-SR	0.0976972	-0.25
sub-14	SD-SR	-0.536013	0.05
sub-15	SD-SR	0.405673	-0.1
sub-16	SD-SR	-1.35199	-1.3
sub-17	SD-SR	-1.17475	-0.4
sub-18	SD-SR	1.53828	-0.05
sub-19	SD-SR	-1.26767	-0.15
sub-20	SD-SR	-0.0674584	-0.85
sub-21	SD-SR	0.285066	0.3
sub-22	SD-SR	0.971408	-0.3
sub-23	SD-SR	-0.981909	-0.5
sub-24	SD-SR	-2.52939	-1.1
