# Supplementary material for: Sleep loss leads to the withdrawal of human helping across individuals, groups, and large-scale societies
Source: PLoS Biol. 2022 Aug 23;20(8):e3001733. doi: 10.1371/journal.pbio.3001733 (PMC9398015; doi:10.1371/journal.pbio.3001733)
Supplement: S2 Data — (XLSX) [file pbio.3001733.s007.xlsx]

## Sheet: S2_Data_Fig2B
Subj	Helping_personChg	Max_SE	Min_SE	Best_Worst_night
A1024	0.175	94.3902	90.9434	Best Sleep Quality
A1024	0.375	94.3902	90.9434	Worst Sleep Quality
A10MS	-0.125	98.7302	97.0667	Best Sleep Quality
A10MS	-0.125	98.7302	97.0667	Worst Sleep Quality
A12FT	0.166667	97.5791	96.6292	Best Sleep Quality
A12FT	-0.0333333	97.5791	96.6292	Worst Sleep Quality
A12OZ	-0.15	96.4583	96.3333	Worst Sleep Quality
A12OZ	0.15	96.4583	96.3333	Best Sleep Quality
A12PU	0.2	98.8889	98.2051	Worst Sleep Quality
A12PU	-0.2	98.8889	98.2051	Best Sleep Quality
A13WT	-0.65	96.875	94.1176	Worst Sleep Quality
A13WT	0.55	96.875	94.1176	Best Sleep Quality
A153H	-0.4	93	87.037	Best Sleep Quality
A153H	0.5	93	87.037	Worst Sleep Quality
A1633	-0.35	94.8837	94.8718	Worst Sleep Quality
A1633	0.35	94.8837	94.8718	Best Sleep Quality
A17LR	0.275	96.9697	94.1176	Best Sleep Quality
A17LR	0.275	96.9697	94.1176	Worst Sleep Quality
A1BMP	-0.2	84.1432	82.6866	Worst Sleep Quality
A1BMP	0.2	84.1432	82.6866	Best Sleep Quality
A1D3U	-0.1	91.0417	83.9583	Worst Sleep Quality
A1D3U	0.1	91.0417	83.9583	Best Sleep Quality
A1DQL	0	77.0248	68.4307	Best Sleep Quality
A1DQL	0	77.0248	68.4307	Worst Sleep Quality
A1DS5	-0.275	97.8022	93.75	Worst Sleep Quality
A1DS5	0.025	97.8022	93.75	Best Sleep Quality
A1DXU	1.525	81.5238	62.7083	Best Sleep Quality
A1DXU	-0.275	81.5238	62.7083	Worst Sleep Quality
A1DZM	-0.466667	98.7179	98.4375	Worst Sleep Quality
A1DZM	0.333333	98.7179	98.4375	Best Sleep Quality
A1FOL	0	76.051	73.9437	Best Sleep Quality
A1FOL	0	76.051	73.9437	Worst Sleep Quality
A1FVX	0	99.1919	97.5758	Worst Sleep Quality
A1FVX	0	99.1919	97.5758	Best Sleep Quality
A1H19	-0.225	96.3158	94.8718	Best Sleep Quality
A1H19	-0.225	96.3158	94.8718	Worst Sleep Quality
A1H2U	-0.1	90.4762	84.7222	Best Sleep Quality
A1H2U	0	90.4762	84.7222	Worst Sleep Quality
A1LNO	-0.05	87.5	82.2917	Best Sleep Quality
A1LNO	0.05	87.5	82.2917	Worst Sleep Quality
A1MTR	0.275	98.2869	85.5319	Worst Sleep Quality
A1MTR	0.275	98.2869	85.5319	Best Sleep Quality
A1T25	-0.45	99.2551	97.9487	Best Sleep Quality
A1T25	-0.35	99.2551	97.9487	Worst Sleep Quality
A1TAS	0.9	91.6667	88.5417	Worst Sleep Quality
A1TAS	-0.9	91.6667	88.5417	Best Sleep Quality
A1U9Y	0.433333	97.8218	92.4953	Worst Sleep Quality
A1U9Y	0.233333	97.8218	92.4953	Best Sleep Quality
A1W7I	-0.4	93.2653	90.7407	Worst Sleep Quality
A1W7I	-0.1	93.2653	90.7407	Best Sleep Quality
A1W9L	0.025	69.5918	65.6566	Best Sleep Quality
A1W9L	-0.175	69.5918	65.6566	Worst Sleep Quality
A1WVN	0.175	97.8769	92.7451	Worst Sleep Quality
A1WVN	-0.125	97.8769	92.7451	Best Sleep Quality
A1Y9D	0.075	96.7273	90.625	Best Sleep Quality
A1Y9D	-0.225	96.7273	90.625	Worst Sleep Quality
A1YBJ	0.125	98.9247	92.3232	Worst Sleep Quality
A1YBJ	-0.175	98.9247	92.3232	Best Sleep Quality
A1YZ0	-0.475	95.9459	88.8889	Best Sleep Quality
A1YZ0	0.325	95.9459	88.8889	Worst Sleep Quality
A1Z1O	-0.45	97.0588	92.2222	Best Sleep Quality
A1Z1O	0.45	97.0588	92.2222	Worst Sleep Quality
A1ZVC	-0.475	97.2727	95.2137	Best Sleep Quality
A1ZVC	0.525	97.2727	95.2137	Worst Sleep Quality
A215V	0.225	97.9253	96.4286	Worst Sleep Quality
A215V	0.025	97.9253	96.4286	Best Sleep Quality
A22DF	-0.75	98.5714	85.0467	Worst Sleep Quality
A22DF	0.75	98.5714	85.0467	Best Sleep Quality
A250F	0.125	98.0247	96.2963	Best Sleep Quality
A250F	0.125	98.0247	96.2963	Worst Sleep Quality
A25AR	0.333333	85.679	71.1752	Worst Sleep Quality
A25AR	-1.16667	85.679	71.1752	Best Sleep Quality
A25JR	0.45	85.8333	74.4643	Best Sleep Quality
A25JR	-0.45	85.8333	74.4643	Worst Sleep Quality
A25KM	-0.025	93.7374	85.1852	Worst Sleep Quality
A25KM	-0.125	93.7374	85.1852	Best Sleep Quality
A28DG	0.975	95.8333	88.8889	Worst Sleep Quality
A28DG	-0.625	95.8333	88.8889	Best Sleep Quality
A2AST	-0.475	96.5217	95	Worst Sleep Quality
A2AST	0.225	96.5217	95	Best Sleep Quality
A2AWS	-0.0666667	99.6117	98.0952	Best Sleep Quality
A2AWS	0.0333333	99.6117	98.0952	Worst Sleep Quality
A2BV7	-0.4	98	96.9388	Best Sleep Quality
A2BV7	0.4	98	96.9388	Worst Sleep Quality
A2C2W	-0.4	95.8333	85.1852	Best Sleep Quality
A2C2W	1	95.8333	85.1852	Worst Sleep Quality
A2DHK	0.025	98.9011	97.8261	Worst Sleep Quality
A2DHK	0.225	98.9011	97.8261	Best Sleep Quality
A2E0L	-0.525	92.6471	79.5455	Worst Sleep Quality
A2E0L	-0.425	92.6471	79.5455	Best Sleep Quality
A2FBT	0.25	96.2963	82.6203	Best Sleep Quality
A2FBT	0.25	96.2963	82.6203	Worst Sleep Quality
A2HUG	0.5	78	70	Best Sleep Quality
A2HUG	-0.5	78	70	Worst Sleep Quality
A2HXI	-0.1	91.9811	89.8104	Best Sleep Quality
A2HXI	-0.1	91.9811	89.8104	Worst Sleep Quality
A2I7G	0.05	61.875	59.1667	Best Sleep Quality
A2I7G	-0.05	61.875	59.1667	Worst Sleep Quality
A2IGI	-0.366667	96.0784	76.6603	Worst Sleep Quality
A2IGI	0.233333	96.0784	76.6603	Best Sleep Quality
A2OEU	-1	75	69.8039	Worst Sleep Quality
A2OEU	0.6	75	69.8039	Best Sleep Quality
A2OPY	-0.566667	91.8367	86.4198	Worst Sleep Quality
A2OPY	-0.0666667	91.8367	86.4198	Best Sleep Quality
A2OVM	-0.0666667	97.1111	94.7917	Worst Sleep Quality
A2OVM	-0.166667	97.1111	94.7917	Best Sleep Quality
A2R89	0.175	99.5833	97.9798	Best Sleep Quality
A2R89	-1.725	99.5833	97.9798	Worst Sleep Quality
A2TDA	0.05	95	85.4167	Worst Sleep Quality
A2TDA	-0.05	95	85.4167	Best Sleep Quality
A2TNW	-0.175	66.8889	61.3333	Best Sleep Quality
A2TNW	-0.275	66.8889	61.3333	Worst Sleep Quality
A2UYS	1.05	81.9527	59.3814	Best Sleep Quality
A2UYS	-1.05	81.9527	59.3814	Worst Sleep Quality
A2V4D	0.55	93.1818	90.3922	Worst Sleep Quality
A2V4D	-0.25	93.1818	90.3922	Best Sleep Quality
A2VO8	0	94.2529	89.7436	Worst Sleep Quality
A2VO8	0.1	94.2529	89.7436	Best Sleep Quality
A2XPW	-0.175	97.9592	96.6667	Best Sleep Quality
A2XPW	-0.075	97.9592	96.6667	Worst Sleep Quality
A2Y5I	0.425	97.2477	89.6226	Worst Sleep Quality
A2Y5I	0.125	97.2477	89.6226	Best Sleep Quality
A2Y87	0.25	98.8889	98.6111	Worst Sleep Quality
A2Y87	-0.25	98.8889	98.6111	Best Sleep Quality
A2Z6N	-0.925	97.7528	96.5909	Worst Sleep Quality
A2Z6N	0.875	97.7528	96.5909	Best Sleep Quality
A30CT	0.825	91.8142	67.8723	Best Sleep Quality
A30CT	1.125	91.8142	67.8723	Worst Sleep Quality
A30HU	-0.35	98.8889	97.0588	Worst Sleep Quality
A30HU	0.35	98.8889	97.0588	Best Sleep Quality
A30PL	0.15	97.8214	95.614	Best Sleep Quality
A30PL	-0.85	97.8214	95.614	Worst Sleep Quality
A315E	-0.15	87.2917	82.549	Best Sleep Quality
A315E	0.15	87.2917	82.549	Worst Sleep Quality
A318M	0.0666667	96.7742	92.2222	Worst Sleep Quality
A318M	-0.133333	96.7742	92.2222	Best Sleep Quality
A337Y	-0.3	94.0367	90.4639	Best Sleep Quality
A337Y	0.2	94.0367	90.4639	Worst Sleep Quality
A3388	-0.0666667	95.4545	93.9394	Best Sleep Quality
A3388	0.0333333	95.4545	93.9394	Worst Sleep Quality
A33XA	0.05	97.7778	96.9444	Best Sleep Quality
A33XA	-0.05	97.7778	96.9444	Worst Sleep Quality
A33Z6	-0.125	96.2963	93.617	Best Sleep Quality
A33Z6	0.175	96.2963	93.617	Worst Sleep Quality
A34UE	-0.575	97.7011	91.4286	Best Sleep Quality
A34UE	0.725	97.7011	91.4286	Worst Sleep Quality
A37XB	-0.333333	99.375	98.8095	Best Sleep Quality
A37XB	-0.133333	99.375	98.8095	Worst Sleep Quality
A38DH	-0.35	95.3704	93.5185	Best Sleep Quality
A38DH	0.05	95.3704	93.5185	Worst Sleep Quality
A3914	-0.15	97.921	95.2282	Worst Sleep Quality
A3914	0.05	97.921	95.2282	Best Sleep Quality
A39KH	0.2	98.6486	92.9293	Worst Sleep Quality
A39KH	0.5	98.6486	92.9293	Best Sleep Quality
A3APK	-0.375	94.4444	88.3333	Worst Sleep Quality
A3APK	0.025	94.4444	88.3333	Best Sleep Quality
A3DHO	0.15	90.7143	75.188	Best Sleep Quality
A3DHO	-0.15	90.7143	75.188	Worst Sleep Quality
A3DZ4	0.266667	98.9474	90.4255	Best Sleep Quality
A3DZ4	0.266667	98.9474	90.4255	Worst Sleep Quality
A3EMY	0.55	85	71.4286	Worst Sleep Quality
A3EMY	1.05	85	71.4286	Best Sleep Quality
A3FBC	0.475	88.3588	85.7466	Best Sleep Quality
A3FBC	-0.325	88.3588	85.7466	Worst Sleep Quality
A3HFZ	0.533333	71.6981	66.6038	Best Sleep Quality
A3HFZ	0.233333	71.6981	66.6038	Worst Sleep Quality
A3HP7	-0.025	96.8627	92.3636	Best Sleep Quality
A3HP7	-0.525	96.8627	92.3636	Worst Sleep Quality
A3HW4	-0.525	98.6667	95.5556	Worst Sleep Quality
A3HW4	1.475	98.6667	95.5556	Best Sleep Quality
A3JTD	0.35	97.0588	97	Worst Sleep Quality
A3JTD	-0.35	97.0588	97	Best Sleep Quality
A3KF6	0.2	97.6471	96.5116	Worst Sleep Quality
A3KF6	0.1	97.6471	96.5116	Best Sleep Quality
A3KP8	0.175	97.8903	92.5532	Best Sleep Quality
A3KP8	-0.825	97.8903	92.5532	Worst Sleep Quality
A3LCU	-0.1	98.0545	90.3704	Worst Sleep Quality
A3LCU	0.1	98.0545	90.3704	Best Sleep Quality
A3N4L	-0.625	95.7447	84.5133	Worst Sleep Quality
A3N4L	0.375	95.7447	84.5133	Best Sleep Quality
A3NLK	0.05	91.6667	88.5417	Best Sleep Quality
A3NLK	-0.05	91.6667	88.5417	Worst Sleep Quality
A3P57	0.25	79.0592	77.5947	Best Sleep Quality
A3P57	-0.25	79.0592	77.5947	Worst Sleep Quality
A3QJ4	0.2	86.9646	72.4324	Worst Sleep Quality
A3QJ4	-0.5	86.9646	72.4324	Best Sleep Quality
A3RJK	0.2	89.7959	78.3077	Best Sleep Quality
A3RJK	-0.2	89.7959	78.3077	Worst Sleep Quality
A3RKG	-0.05	98.9474	97.0642	Worst Sleep Quality
A3RKG	0.55	98.9474	97.0642	Best Sleep Quality
A3SFN	-0.266667	97.7778	92.8571	Worst Sleep Quality
A3SFN	0.0333333	97.7778	92.8571	Best Sleep Quality
A3SRW	-0.55	67.7083	66.4815	Worst Sleep Quality
A3SRW	0.55	67.7083	66.4815	Best Sleep Quality
A3TPC	-0.266667	90.7407	81.0526	Best Sleep Quality
A3TPC	0.233333	90.7407	81.0526	Worst Sleep Quality
A3UD7	0.15	86.8996	77.7778	Worst Sleep Quality
A3UD7	-0.25	86.8996	77.7778	Best Sleep Quality
A3UDU	-0.133333	95.0495	92.3529	Worst Sleep Quality
A3UDU	0.0666667	95.0495	92.3529	Best Sleep Quality
A3UN1	0.2	98.75	97.7083	Worst Sleep Quality
A3UN1	0	98.75	97.7083	Best Sleep Quality
A3URL	-0.425	98.8889	96.875	Worst Sleep Quality
A3URL	0.575	98.8889	96.875	Best Sleep Quality
A3US4	0.225	97.619	93.5897	Best Sleep Quality
A3US4	-0.975	97.619	93.5897	Worst Sleep Quality
A3UWK	0	80.3571	78.7273	Best Sleep Quality
A3UWK	0	80.3571	78.7273	Worst Sleep Quality
A3V1Q	-0.2	82.3529	81.7647	Worst Sleep Quality
A3V1Q	0.2	82.3529	81.7647	Best Sleep Quality
A4H38	0.4	93.3333	78.4	Worst Sleep Quality
A4H38	-0.4	93.3333	78.4	Best Sleep Quality
A5Z9D	0	94.469	92.5253	Best Sleep Quality
A5Z9D	-0.6	94.469	92.5253	Worst Sleep Quality
A6M7Y	-0.025	94.6381	82.9604	Worst Sleep Quality
A6M7Y	0.375	94.6381	82.9604	Best Sleep Quality
A767B	-0.075	96.9565	88.9583	Best Sleep Quality
A767B	0.025	96.9565	88.9583	Worst Sleep Quality
A82Q1	-0.2	99.0741	97.619	Worst Sleep Quality
A82Q1	0.2	99.0741	97.619	Best Sleep Quality
A9MGD	-0.05	98.6842	96	Worst Sleep Quality
A9MGD	0.15	98.6842	96	Best Sleep Quality
AA38M	-0.05	90.5	65.6818	Best Sleep Quality
AA38M	0.05	90.5	65.6818	Worst Sleep Quality
AA4O2	-0.15	92.5926	89.5833	Worst Sleep Quality
AA4O2	-0.15	92.5926	89.5833	Best Sleep Quality
ABO9F	-0.1	97.7083	87.2917	Best Sleep Quality
ABO9F	0.5	97.7083	87.2917	Worst Sleep Quality
ABZVP	-0.4	97.619	95.7143	Worst Sleep Quality
ABZVP	0.1	97.619	95.7143	Best Sleep Quality
ADJ9I	0.175	97.1739	95.3975	Worst Sleep Quality
ADJ9I	-0.425	97.1739	95.3975	Best Sleep Quality
AE98H	-0.1	70.8333	66.1111	Worst Sleep Quality
AE98H	0.1	70.8333	66.1111	Best Sleep Quality
AENVZ	-0.85	62.2989	58.3158	Worst Sleep Quality
AENVZ	0.85	62.2989	58.3158	Best Sleep Quality
AFZIN	0.0333333	77.7778	63.8	Best Sleep Quality
AFZIN	0.133333	77.7778	63.8	Worst Sleep Quality
AG9LM	0.35	94.4954	87.7778	Best Sleep Quality
AG9LM	0.15	94.4954	87.7778	Worst Sleep Quality
AH00E	-0.325	98.0392	87.7301	Best Sleep Quality
AH00E	-0.025	98.0392	87.7301	Worst Sleep Quality
AICAC	-0.5	91.4815	87.8788	Worst Sleep Quality
AICAC	-0.1	91.4815	87.8788	Best Sleep Quality
AKNU5	-0.2	95.2381	92.1053	Worst Sleep Quality
AKNU5	0.2	95.2381	92.1053	Best Sleep Quality
AL23N	-0.05	100	97.3333	Worst Sleep Quality
AL23N	0.05	100	97.3333	Best Sleep Quality
AOAZM	-0.266667	96.0317	87.7193	Best Sleep Quality
AOAZM	-0.166667	96.0317	87.7193	Worst Sleep Quality
AOOLS	0.5	97.1717	96.3415	Worst Sleep Quality
AOOLS	0	97.1717	96.3415	Best Sleep Quality
AP4FD	-0.05	97.2222	97.037	Best Sleep Quality
AP4FD	0.05	97.2222	97.037	Worst Sleep Quality
AQYYB	-0.433333	98.8095	89.6203	Worst Sleep Quality
AQYYB	0.166667	98.8095	89.6203	Best Sleep Quality
ARI4Q	-1.9	96.7742	93.75	Worst Sleep Quality
ARI4Q	0.9	96.7742	93.75	Best Sleep Quality
AXPZA	0.175	97.0833	95.4167	Worst Sleep Quality
AXPZA	0.775	97.0833	95.4167	Best Sleep Quality
AXQ3I	-0.425	61.4583	58.6667	Best Sleep Quality
AXQ3I	0.375	61.4583	58.6667	Worst Sleep Quality

## Sheet: S2_Data_FigS1
Subj	age	gender	TIME	Helping_index	TST_personAvg	SE_personAvg	TST_personChg	SE_personChg
A1024	56	2	Day1	3.9	438	92.6868	47	-0.481525
A1024	56	2	Day2	3.4	438	92.6868	-40	0.521582
A1024	56	2	Day3	4.1	438	92.6868	-51	1.7034
A1024	56	2	Day4	4.3	438	92.6868	44	-1.74345
A10MS	46	1	Day1	2.7	355.5	98.0952	3.5	0.260955
A10MS	46	1	Day2	3.6	355.5	98.0952	32.5	0.132639
A10MS	46	1	Day3	2.9	355.5	98.0952	-44.5	0.634949
A10MS	46	1	Day4	2.9	355.5	98.0952	8.5	-1.02854
A12FT	28	1	Day1	4.4	566.667	97.0891	93.3333	-0.0302366
A12FT	28	1	Day3	4.7	566.667	97.0891	-42.6667	0.490083
A12FT	28	1	Day4	4.5	566.667	97.0891	-50.6667	-0.459847
A12OZ	55	1	Day1	4.1	520.5	96.3958	57.5	-0.0625
A12OZ	55	1	Day2	4.4	520.5	96.3958	-57.5	0.0625
A12PU	35	1	Day1	3.6	414	98.547	-31	-0.34188
A12PU	35	1	Day3	3.2	414	98.547	31	0.34188
A13WT	28	1	Day1	4.3	453.75	96.0796	-33.75	0.472083
A13WT	28	1	Day2	3.2	453.75	96.0796	26.25	-1.96199
A13WT	28	1	Day3	3.5	453.75	96.0796	-3.75	0.694552
A13WT	28	1	Day4	4.4	453.75	96.0796	11.25	0.795359
A153H	34	2	Day1	3.7	457.5	90.2145	7.5	2.78547
A153H	34	2	Day2	3.9	457.5	90.2145	2.5	-0.0184504
A153H	34	2	Day3	4.2	457.5	90.2145	-22.5	0.410471
A153H	34	2	Day4	4.6	457.5	90.2145	12.5	-3.17749
A1633	36	1	Day1	3.2	389	94.8778	-19	-0.00596303
A1633	36	1	Day4	3.9	389	94.8778	19	0.00596303
A17LR	31	1	Day1	3.4	500.5	95.1935	11.5	-0.378674
A17LR	31	1	Day2	3.3	500.5	95.1935	-130.5	-0.321694
A17LR	31	1	Day3	3.9	500.5	95.1935	139.5	1.77621
A17LR	31	1	Day4	3.9	500.5	95.1935	-20.5	-1.07584
A1BMP	45	1	Day1	1.8	604	83.3877	-50	-0.701141
A1BMP	45	1	Day2	2	604	83.3877	-4	-0.0543743
A1BMP	45	1	Day4	2.2	604	83.3877	54	0.755515
A1D3U	35	2	Day2	4.4	420	87.5	-17	-3.54167
A1D3U	35	2	Day4	4.6	420	87.5	17	3.54167
A1DQL	53	2	Day1	1.6	415.75	74.0676	2.25	1.93243
A1DQL	53	2	Day2	1.4	415.75	74.0676	-11.75	0.747249
A1DQL	53	2	Day3	1.5	415.75	74.0676	50.25	2.95723
A1DQL	53	2	Day4	1.5	415.75	74.0676	-40.75	-5.63691
A1DS5	43	1	Day1	3.6	443.5	95.9203	6.5	-2.17031
A1DS5	43	1	Day2	3.9	443.5	95.9203	1.5	1.88189
A1DS5	43	1	Day3	3.9	443.5	95.9203	3.5	0.208725
A1DS5	43	1	Day4	4.1	443.5	95.9203	-11.5	0.0796925
A1DXU	32	1	Day1	4.2	328.75	68.344	99.25	13.1798
A1DXU	32	1	Day2	1.9	328.75	68.344	-61.75	-5.52043
A1DXU	32	1	Day3	2.2	328.75	68.344	-9.75	-2.02379
A1DXU	32	1	Day4	2.4	328.75	68.344	-27.75	-5.63563
A1DZM	39	1	Day1	4.1	355	98.6014	-40	-0.163866
A1DZM	39	1	Day3	4.7	355	98.6014	10	0.0472829
A1DZM	39	1	Day4	4.9	355	98.6014	30	0.116583
A1FOL	48	1	Day1	2	561	74.9973	36	1.05365
A1FOL	48	1	Day2	2	561	74.9973	-36	-1.05365
A1FVX	54	2	Day2	5	488	98.5859	-5	-1.0101
A1FVX	54	2	Day3	5	488	98.5859	3	0.606061
A1FVX	54	2	Day4	5	488	98.5859	2	0.40404
A1H19	44	1	Day1	4.2	402	95.7027	-36	0.613128
A1H19	44	1	Day2	5	402	95.7027	59	0.339005
A1H19	44	1	Day3	4.3	402	95.7027	9	-0.121266
A1H19	44	1	Day4	4.2	402	95.7027	-32	-0.830867
A1H2U	30	1	Day1	3.2	351.667	87.7646	18.3333	0.330688
A1H2U	30	1	Day3	3	351.667	87.7646	28.3333	2.71164
A1H2U	30	1	Day4	3.1	351.667	87.7646	-46.6667	-3.04233
A1LNO	35	2	Day2	4	407.5	84.8958	12.5	2.60417
A1LNO	35	2	Day4	4.1	407.5	84.8958	-12.5	-2.60417
A1MTR	58	2	Day1	4.4	454.25	94.1878	67.75	2.30016
A1MTR	58	2	Day2	4.5	454.25	94.1878	-20.25	2.25662
A1MTR	58	2	Day3	5	454.25	94.1878	-52.25	-8.65591
A1MTR	58	2	Day4	5	454.25	94.1878	4.75	4.09912
A1T25	39	2	Day1	3.3	476.25	98.8002	56.75	0.454963
A1T25	39	2	Day2	3.4	476.25	98.8002	-94.25	-0.851441
A1T25	39	2	Day3	4.1	476.25	98.8002	-1.25	0.158175
A1T25	39	2	Day4	4.2	476.25	98.8002	38.75	0.238303
A1TAS	35	2	Day1	3.6	432.5	90.1042	-7.5	-1.5625
A1TAS	35	2	Day3	1.8	432.5	90.1042	7.5	1.5625
A1U9Y	30	1	Day1	1.8	486	95.1562	-15	-0.00468715
A1U9Y	30	1	Day3	2.9	486	95.1562	7	-2.66089
A1U9Y	30	1	Day4	2.7	486	95.1562	8	2.66558
A1VRG	35	1	Day1	3.9	378.75	86.4327	-3.75	-3.09934
A1VRG	35	1	Day2	3.7	378.75	86.4327	11.25	6.42447
A1VRG	35	1	Day3	3.3	378.75	86.4327	-3.75	-0.22578
A1VRG	35	1	Day4	4	378.75	86.4327	-3.75	-3.09934
A1W7I	31	1	Day1	3.9	464	91.9106	26	-1.16986
A1W7I	31	1	Day2	4.4	464	91.9106	-5	0.81667
A1W7I	31	1	Day3	4.2	464	91.9106	-7	1.3547
A1W7I	31	1	Day4	4.7	464	91.9106	-14	-1.00151
A1W9L	37	1	Day1	1.6	341.25	68.0768	5.75	-0.0375908
A1W9L	37	1	Day2	1.5	341.25	68.0768	-0.25	1.51503
A1W9L	37	1	Day3	1.5	341.25	68.0768	10.75	0.942801
A1W9L	37	1	Day4	1.3	341.25	68.0768	-16.25	-2.42024
A1WVN	26	2	Day1	3.4	473	95.84	0	-3.09491
A1WVN	26	2	Day2	3.2	473	95.84	16	1.1838
A1WVN	26	2	Day3	3.2	473	95.84	-4	-0.125727
A1WVN	26	2	Day4	3.1	473	95.84	-12	2.03684
A1Y9D	32	2	Day1	5	465	93.3485	-21	-0.848485
A1Y9D	32	2	Day2	5	465	93.3485	-16	0.193182
A1Y9D	32	2	Day3	5	465	93.3485	67	3.37879
A1Y9D	32	2	Day4	4.7	465	93.3485	-30	-2.72348
A1YBJ	36	1	Day1	3.4	425.75	96.3305	31.25	-4.00728
A1YBJ	36	1	Day2	3.1	425.75	96.3305	-30.75	1.20035
A1YBJ	36	1	Day3	3.1	425.75	96.3305	34.25	2.59422
A1YBJ	36	1	Day4	3.5	425.75	96.3305	-34.75	0.2127
A1YZ0	36	1	Day1	2.5	317.5	93.6293	37.5	2.3166
A1YZ0	36	1	Day2	3.1	317.5	93.6293	-62.5	0.815101
A1YZ0	36	1	Day3	3	317.5	93.6293	-17.5	1.60875
A1YZ0	36	1	Day4	3.3	317.5	93.6293	42.5	-4.74045
A1Z1O	39	1	Day1	2.9	462.5	95.5289	12.5	0.430686
A1Z1O	39	1	Day2	2.4	462.5	95.5289	2.5	1.34609
A1Z1O	39	1	Day3	2.2	462.5	95.5289	32.5	1.52991
A1Z1O	39	1	Day4	3.1	462.5	95.5289	-47.5	-3.30669
A1ZVC	23	1	Day1	4	548	96.2886	15	-0.377229
A1ZVC	23	1	Day2	3.6	548	96.2886	-13	0.984084
A1ZVC	23	1	Day3	4.1	548	96.2886	-11	0.468113
A1ZVC	23	1	Day4	4.6	548	96.2886	9	-1.07497
A215V	56	2	Day1	4.6	623.75	97.192	-218.75	-0.763379
A215V	56	2	Day2	4.1	623.75	97.192	-213.75	0.427097
A215V	56	2	Day3	4.4	623.75	97.192	-151.75	0.733361
A22DF	32	1	Day1	3.5	400	91.8091	55	-6.76235
A22DF	32	1	Day4	5	400	91.8091	-55	6.76235
A250F	36	1	Day1	3	411.75	97.1498	-14.75	0.874936
A250F	36	1	Day2	2.4	411.75	97.1498	-6.75	-0.721184
A250F	36	1	Day3	3	411.75	97.1498	-21.75	-0.853459
A250F	36	1	Day4	3.1	411.75	97.1498	43.25	0.699707
A25AR	34	1	Day1	4	337.667	80.6798	-16.6667	-9.50462
A25AR	34	1	Day3	2.5	337.667	80.6798	9.33333	4.99922
A25AR	34	1	Day4	4.5	337.667	80.6798	7.33333	4.5054
A25JR	35	2	Day2	3.8	414.5	80.1488	-2.5	5.68452
A25JR	35	2	Day4	2.9	414.5	80.1488	2.5	-5.68452
A25KM	59	2	Day1	4.6	508.5	88.7121	-48.5	-3.52694
A25KM	59	2	Day2	4.5	508.5	88.7121	-38.5	-1.67508
A25KM	59	2	Day3	4.5	508.5	88.7121	-44.5	5.02525
A25KM	59	2	Day4	4.9	508.5	88.7121	131.5	0.176768
A28DG	26	2	Day1	3.5	489.25	93.2639	-9.25	-4.375
A28DG	26	2	Day2	2.6	489.25	93.2639	19.75	0.99537
A28DG	26	2	Day3	1.9	489.25	93.2639	-29.25	2.56944
A28DG	26	2	Day4	2.1	489.25	93.2639	18.75	0.810185
A2AST	30	2	Day1	3.4	299.25	95.4954	-20.25	-0.273576
A2AST	30	2	Day2	3.2	299.25	95.4954	-14.25	-0.495419
A2AST	30	2	Day3	3.9	299.25	95.4954	33.75	1.02632
A2AST	30	2	Day4	4.2	299.25	95.4954	0.75	-0.257324
A2AWS	34	1	Day1	4.3	477.667	98.8291	35.3333	0.782525
A2AWS	34	1	Day3	4.4	477.667	98.8291	-72.6667	-0.0486377
A2AWS	34	1	Day4	4.4	477.667	98.8291	37.3333	-0.733887
A2BV7	30	2	Day1	4.1	481.667	97.3028	-1.66667	-0.333127
A2BV7	30	2	Day3	3.7	481.667	97.3028	8.33333	0.697176
A2BV7	30	2	Day4	4.5	481.667	97.3028	-6.66667	-0.364049
A2C2W	25	2	Day1	2.7	468.75	91.3751	-8.75	-1.179
A2C2W	25	2	Day2	2.7	468.75	91.3751	26.25	2.91064
A2C2W	25	2	Day3	2.6	468.75	91.3751	106.25	4.45826
A2C2W	25	2	Day4	4	468.75	91.3751	-123.75	-6.18989
A2DHK	30	1	Day1	4.7	453	98.2165	-3	-0.390432
A2DHK	30	1	Day2	4.6	453	98.2165	17	-0.299852
A2DHK	30	1	Day3	4.5	453	98.2165	-11	0.00570354
A2DHK	30	1	Day4	4.9	453	98.2165	-3	0.68458
A2E0L	28	1	Day1	1.9	320	86.8083	30	-7.26282
A2E0L	28	1	Day2	2.9	320	86.8083	5	-2.39269
A2E0L	28	1	Day3	2	320	86.8083	-5	5.83878
A2E0L	28	1	Day4	2.9	320	86.8083	-30	3.81673
A2FBT	49	1	Day1	5	386	90.4633	-66	-1.57439
A2FBT	49	1	Day2	4	386	90.4633	9	3.58434
A2FBT	49	1	Day3	5	386	90.4633	134	5.83302
A2FBT	49	1	Day4	5	386	90.4633	-77	-7.84296
A2HUG	49	1	Day1	2.6	363	74	27	4
A2HUG	49	1	Day4	1.6	363	74	-27	-4
A2HXI	30	1	Day1	3.6	382.5	90.8544	7.5	1.12676
A2HXI	30	1	Day2	3.6	382.5	90.8544	-3.5	-1.04394
A2HXI	30	1	Day3	3.4	382.5	90.8544	-1.5	-0.355555
A2HXI	30	1	Day4	4.2	382.5	90.8544	-2.5	0.272731
A2I7G	54	1	Day1	2.4	293.25	61.0938	3.75	0.78125
A2I7G	54	1	Day2	2.3	293.25	61.0938	-9.25	-1.92708
A2I7G	54	1	Day3	2.2	293.25	61.0938	2.75	0.572917
A2I7G	54	1	Day4	2.5	293.25	61.0938	2.75	0.572917
A2IGI	29	1	Day1	4.2	426	83.9877	-22	-7.32737
A2IGI	29	1	Day3	4.7	426	83.9877	-140	-4.76334
A2IGI	29	1	Day4	4.8	426	83.9877	162	12.0907
A2OEU	33	2	Day1	3.2	379.333	72.9085	-23.3333	-3.10458
A2OEU	33	2	Day3	4.6	379.333	72.9085	-2.33333	1.01307
A2OEU	33	2	Day4	4.8	379.333	72.9085	25.6667	2.0915
A2OPY	32	1	Day1	2.9	333.333	88.9327	16.6667	-2.51297
A2OPY	32	1	Day2	3.4	333.333	88.9327	-108.333	2.90402
A2OPY	32	1	Day4	4.1	333.333	88.9327	91.6667	-0.391051
A2OVM	28	1	Day1	2.7	450	95.7731	8	-0.356481
A2OVM	28	1	Day3	2.4	450	95.7731	5	-0.981481
A2OVM	28	1	Day4	2.3	450	95.7731	-13	1.33796
A2R89	53	2	Day1	3.4	488	98.8396	17	0.180046
A2R89	53	2	Day2	3.2	488	98.8396	-10	0.743771
A2R89	53	2	Day3	4.2	488	98.8396	-4	-0.0640521
A2R89	53	2	Day4	1.3	488	98.8396	-3	-0.859764
A2TDA	36	1	Day1	2.6	404.5	90.2083	5.5	-4.79167
A2TDA	36	1	Day3	2.5	404.5	90.2083	-5.5	4.79167
A2TNW	25	1	Day1	2.3	296	64.7083	12	-0.541667
A2TNW	25	1	Day2	2.1	296	64.7083	3	1.73611
A2TNW	25	1	Day3	1.8	296	64.7083	5	2.18056
A2TNW	25	1	Day4	1.7	296	64.7083	-20	-3.375
A2UYS	30	2	Day1	4.3	282.5	70.6671	-5.5	11.2856
A2UYS	30	2	Day3	2.2	282.5	70.6671	5.5	-11.2856
A2V4D	34	1	Day1	4.2	372.25	92.1341	88.75	-1.74198
A2V4D	34	1	Day2	3.9	372.25	92.1341	-60.25	0.44747
A2V4D	34	1	Day3	3.1	372.25	92.1341	15.75	0.24682
A2V4D	34	1	Day4	3.4	372.25	92.1341	-44.25	1.04769
A2VO8	32	1	Day1	2.9	402.5	91.7497	-52.5	-2.00614
A2VO8	32	1	Day2	3	402.5	91.7497	7.5	2.50315
A2VO8	32	1	Day3	2.1	402.5	91.7497	2.5	1.35372
A2VO8	32	1	Day4	3.6	402.5	91.7497	42.5	-1.85074
A2XPW	52	1	Day1	4.1	469.5	97.3023	10.5	0.656888
A2XPW	52	1	Day2	4.2	469.5	97.3023	-5.5	-0.635629
A2XPW	52	1	Day3	4.2	469.5	97.3023	-4.5	-0.427296
A2XPW	52	1	Day4	4.6	469.5	97.3023	-0.5	0.406037
A2Y5I	43	1	Day1	4.4	498.75	92.7731	-23.75	-3.15042
A2Y5I	43	1	Day2	3.5	498.75	92.7731	-3.75	0.623161
A2Y5I	43	1	Day3	3.9	498.75	92.7731	-3.75	-1.94738
A2Y5I	43	1	Day4	4.1	498.75	92.7731	31.25	4.47464
A2Y87	29	2	Day1	3.4	444.5	98.75	-89.5	-0.138889
A2Y87	29	2	Day3	2.9	444.5	98.75	89.5	0.138889
A2Z6N	41	2	Day1	2.6	430	96.9005	-5	-0.309627
A2Z6N	41	2	Day2	4.4	430	96.9005	5	0.852273
A2Z6N	41	2	Day3	3.7	430	96.9005	0	-0.271323
A2Z6N	41	2	Day4	3.4	430	96.9005	0	-0.271323
A30CT	30	2	Day1	4.1	469.25	81.5156	-54.25	10.2986
A30CT	30	2	Day2	4.4	469.25	81.5156	-150.25	-13.6432
A30CT	30	2	Day3	2.3	469.25	81.5156	-72.25	2.06336
A30HU	52	1	Day1	4.5	481	97.9441	17	-0.297089
A30HU	52	1	Day2	3.9	481	97.9441	14	-0.885324
A30HU	52	1	Day3	4	481	97.9441	5	0.237671
A30HU	52	1	Day4	4.6	481	97.9441	-36	0.944742
A30PL	50	2	Day1	4	412.25	97.0173	36.75	0.804008
A30PL	50	2	Day2	3	412.25	97.0173	23.75	-1.40331
A30PL	50	2	Day3	4.1	412.25	97.0173	1.75	0.394422
A30PL	50	2	Day4	4.3	412.25	97.0173	-62.25	0.204879
A315E	35	2	Day2	4.1	420	84.9203	-1	2.37132
A315E	35	2	Day4	4.4	420	84.9203	1	-2.37132
A318M	30	1	Day1	3.6	446.667	94.9853	-31.6667	-2.76312
A318M	30	1	Day3	3.4	446.667	94.9853	3.33333	1.78886
A318M	30	1	Day4	3.6	446.667	94.9853	28.3333	0.974259
A337Y	46	2	Day2	2.6	385	91.9014	25	2.13526
A337Y	46	2	Day3	3.1	385	91.9014	-34	-1.43752
A337Y	46	2	Day4	3	385	91.9014	9	-0.697736
A3388	26	1	Day1	2.9	625	94.697	0	0
A3388	26	1	Day3	2.8	625	94.697	5	0.757576
A3388	26	1	Day4	2.9	625	94.697	-5	-0.757576
A33XA	33	1	Day1	3.9	350.5	97.3611	1.5	0.416667
A33XA	33	1	Day2	3.8	350.5	97.3611	-1.5	-0.416667
A33Z6	26	1	Day1	4	482.5	95.495	22.5	0.695456
A33Z6	26	1	Day2	4.1	482.5	95.495	37.5	0.801276
A33Z6	26	1	Day3	4.4	482.5	95.495	-42.5	-1.878
A33Z6	26	1	Day4	4.4	482.5	95.495	-17.5	0.381268
A34UE	39	1	Day2	2	596.75	96.4852	-171.75	1.21598
A34UE	39	1	Day4	3.3	596.75	96.4852	-212.75	-5.0566
A37XB	26	1	Day2	3.3	447.333	99.0285	29.6667	0.346459
A37XB	26	1	Day3	4.1	447.333	99.0285	2.66667	-0.127442
A37XB	26	1	Day4	3.5	447.333	99.0285	-32.3333	-0.219017
A38DH	46	2	Day1	3	506.25	94.4048	8.75	0.965608
A38DH	46	2	Day2	3.4	506.25	94.4048	-1.25	-0.886243
A38DH	46	2	Day3	3.2	506.25	94.4048	-11.25	-0.119048
A38DH	46	2	Day4	3.8	506.25	94.4048	3.75	0.0396825
A38OP	53	1	Day1	5	511.25	94.6759	-1.25	-0.231481
A38OP	53	1	Day2	3.5	511.25	94.6759	-1.25	-0.231481
A38OP	53	1	Day3	4	511.25	94.6759	-1.25	-0.231481
A38OP	53	1	Day4	3.9	511.25	94.6759	3.75	0.694444
A3914	32	2	Day2	3	640	96.3431	-157	-1.07682
A3914	32	2	Day3	2.8	640	96.3431	-181	-1.11488
A3914	32	2	Day4	3	640	96.3431	-169	1.5779
A39KH	38	1	Day1	2.6	376	96.8042	-51	0.501223
A39KH	38	1	Day2	2.7	376	96.8042	-22	1.52917
A39KH	38	1	Day3	3.2	376	96.8042	84	-3.87487
A39KH	38	1	Day4	3.5	376	96.8042	-11	1.84448
A3APK	34	1	Day1	2.6	315	91.8212	-50	-3.48787
A3APK	34	1	Day2	3.1	315	91.8212	10	-0.271909
A3APK	34	1	Day3	3	315	91.8212	25	2.62324
A3APK	34	1	Day4	3.2	315	91.8212	15	1.13654
A3DHO	47	1	Day1	2	454	82.9511	54	7.76316
A3DHO	47	1	Day4	1.7	454	82.9511	-54	-7.76316
A3DZ4	40	2	Day1	3.8	433.333	94.1588	-28.3333	-1.05533
A3DZ4	40	2	Day3	4.6	433.333	94.1588	36.6667	4.78859
A3DZ4	40	2	Day4	4.6	433.333	94.1588	-8.33333	-3.73325
A3EMY	45	2	Day1	4.1	327.25	78.3664	-27.25	-6.93783
A3EMY	45	2	Day2	3.4	327.25	78.3664	-47.25	-0.588624
A3EMY	45	2	Day3	2.1	327.25	78.3664	-6.25	0.892857
A3EMY	45	2	Day4	4.6	327.25	78.3664	80.75	6.6336
A3FBC	29	2	Day1	2.6	418	87.2088	5	0.368875
A3FBC	29	2	Day2	2.7	418	87.2088	-11	-0.0567305
A3FBC	29	2	Day3	3.2	418	87.2088	45	1.15001
A3FBC	29	2	Day4	2.4	418	87.2088	-39	-1.46216
A3HFZ	54	2	Day1	2.8	361.667	69.1072	18.3333	2.59095
A3HFZ	54	2	Day3	1.5	361.667	69.1072	-9.66667	-0.087557
A3HFZ	54	2	Day4	2.5	361.667	69.1072	-8.66667	-2.50339
A3HP7	27	1	Day1	4.2	686.5	95.01	-192.5	1.85273
A3HP7	27	1	Day2	3.7	686.5	95.01	-178.5	-2.64638
A3HP7	27	1	Day4	4.4	686.5	95.01	-166.5	1.28628
A3HW4	30	1	Day1	1.9	396.25	96.9664	38.75	0.786448
A3HW4	30	1	Day2	1.8	396.25	96.9664	33.75	-1.4108
A3HW4	30	1	Day3	1.8	396.25	96.9664	-46.25	-1.07595
A3HW4	30	1	Day4	3.8	396.25	96.9664	-26.25	1.70031
A3JTD	32	2	Day1	4.2	490	97.0294	-5	-0.0294118
A3JTD	32	2	Day2	3.5	490	97.0294	5	0.0294118
A3KF6	36	1	Day1	3.7	413.75	97.0752	1.25	-0.563565
A3KF6	36	1	Day2	3.2	413.75	97.0752	-8.75	0.515168
A3KF6	36	1	Day3	3.5	413.75	97.0752	6.25	-0.523469
A3KF6	36	1	Day4	3.6	413.75	97.0752	1.25	0.571866
A3KP8	55	2	Day1	4	451.5	95.8556	12.5	2.03474
A3KP8	55	2	Day2	3.7	451.5	95.8556	7.5	1.80402
A3KP8	55	2	Day3	3	451.5	95.8556	-16.5	-3.30236
A3KP8	55	2	Day4	4.6	451.5	95.8556	-3.5	-0.536404
A3LCU	27		Day1	3.1	496	94.2124	-8	-3.84205
A3LCU	27		Day4	3.3	496	94.2124	8	3.84205
A3N4L	37	1	Day1	2.3	397.5	90.4925	-34.5	-0.640991
A3N4L	37	1	Day2	1.9	397.5	90.4925	-15.5	-5.9792
A3N4L	37	1	Day3	3	397.5	90.4925	-2.5	1.36799
A3N4L	37	1	Day4	2.9	397.5	90.4925	52.5	5.2522
A3NLK	47	2	Day1	3	419.75	90.2307	75.25	1.43601
A3NLK	47	2	Day2	2.9	419.75	90.2307	5.25	-1.68899
A3NLK	47	2	Day3	2.9	419.75	90.2307	-40.75	0.00744048
A3NLK	47	2	Day4	3	419.75	90.2307	-39.75	0.245536
A3P57	30	1	Day1	2.1	496	78.327	25	0.732226
A3P57	30	1	Day4	1.6	496	78.327	-25	-0.732226
A3QJ4	36	2	Day1	3.7	480.75	81.6902	-78.75	-9.25774
A3QJ4	36	2	Day2	3	480.75	81.6902	-13.75	5.27445
A3QJ4	36	2	Day3	3.6	480.75	81.6902	67.25	1.34013
A3QJ4	36	2	Day4	3.7	480.75	81.6902	25.25	2.64316
A3RJK	28	2	Day3	2.9	629	82.7996	-13	6.99637
A3RJK	28	2	Day4	2.5	629	82.7996	-120	-4.49186
A3RKG	50	2	Day1	4.1	497.75	98.1095	-12.75	-0.129699
A3RKG	50	2	Day2	3.7	497.75	98.1095	9.25	0.337105
A3RKG	50	2	Day3	4.1	497.75	98.1095	31.25	-1.04528
A3RKG	50	2	Day4	4.7	497.75	98.1095	-27.75	0.837871
A3SFN	26	1	Day1	3.1	364.667	96.094	50.3333	1.55307
A3SFN	26	1	Day3	2.6	364.667	96.094	-169.667	-3.23685
A3SFN	26	1	Day4	2.9	364.667	96.094	119.333	1.68378
A3SRW	35	2	Day2	3.3	342	67.0949	17	-0.613426
A3SRW	35	2	Day4	4.4	342	67.0949	-17	0.613426
A3TPC	33	2	Day1	3.4	458.333	86.25	31.6667	4.49078
A3TPC	33	2	Day3	3.7	458.333	86.25	41.6667	0.706557
A3TPC	33	2	Day4	3.9	458.333	86.25	-73.3333	-5.19733
A3UD7	59	2	Day1	5	348.25	81.664	-33.25	-3.88618
A3UD7	59	2	Day2	4.6	348.25	81.664	49.75	5.2356
A3UD7	59	2	Day3	4.8	348.25	81.664	26.75	-1.0188
A3UD7	59	2	Day4	5	348.25	81.664	-43.25	-0.330626
A3UDU	38	2	Day1	4.2	477	93.84	-6	-1.48709
A3UDU	38	2	Day3	4.4	477	93.84	3	0.277616
A3UDU	38	2	Day4	4.4	477	93.84	3	1.20947
A3UN1	39	1	Day1	3.8	467.75	98.4762	-8.75	0.233464
A3UN1	39	1	Day2	3.4	467.75	98.4762	1.25	0.260629
A3UN1	39	1	Day3	3.9	467.75	98.4762	1.25	-0.76788
A3UN1	39	1	Day4	3.7	467.75	98.4762	6.25	0.273787
A3URL	47	2	Day2	3.2	649.75	98.1966	-184.75	-1.32156
A3URL	47	2	Day3	3.6	649.75	98.1966	-179.75	-0.279895
A3URL	47	2	Day4	4.2	649.75	98.1966	-204.75	0.692327
A3US4	34	1	Day1	4.7	412.75	95.6416	52.25	1.23336
A3US4	34	1	Day2	3.8	412.75	95.6416	-1.75	-1.15888
A3US4	34	1	Day3	4.1	412.75	95.6416	-2.75	1.97741
A3US4	34	1	Day4	2.9	412.75	95.6416	-47.75	-2.05189
A3UWK	34	1	Day1	2.5	464	79.5422	31	0.814935
A3UWK	34	1	Day4	2.5	464	79.5422	-31	-0.814935
A3V1Q	39	1	Day2	4.2	418.5	82.0588	-1.5	-0.294118
A3V1Q	39	1	Day3	4.6	418.5	82.0588	1.5	0.294118
A4H38	37	1	Day1	4.9	420	85.8667	-28	-7.46667
A4H38	37	1	Day3	4.1	420	85.8667	28	7.46667
A5Z9D	67	2	Day1	3.6	426.25	88.5576	0.75	5.91148
A5Z9D	67	2	Day2	3	426.25	88.5576	31.75	3.9677
A5Z9D	67	2	Day4	4.4	426.25	88.5576	53.75	5.5601
A6M7Y	29	1	Day1	3.4	433.75	88.5057	48.25	-5.54528
A6M7Y	29	1	Day2	3.3	433.75	88.5057	-102.75	-2.97598
A6M7Y	29	1	Day3	3.8	433.75	88.5057	-80.75	6.13238
A6M7Y	29	1	Day4	3.2	433.75	88.5057	135.25	2.38888
A767B	22	1	Day1	4.1	480	93.623	-34	3.33356
A767B	22	1	Day2	4.3	480	93.623	22	-0.66
A767B	22	1	Day3	4.2	480	93.623	-53	-4.66463
A767B	22	1	Day4	4.1	480	93.623	65	1.99107
A82Q1	31	1	Day2	3.3	472.5	98.3466	-62.5	-0.727513
A82Q1	31	1	Day4	3.7	472.5	98.3466	62.5	0.727513
A9MGD	34	2	Day1	3.8	369.5	97.8799	-9.5	-1.87987
A9MGD	34	2	Day2	4.1	369.5	97.8799	13.5	0.325259
A9MGD	34	2	Day3	3.5	369.5	97.8799	-9.5	0.750268
A9MGD	34	2	Day4	4	369.5	97.8799	5.5	0.804342
AA38M	25	1	Day1	2.2	416	78.0909	127	12.4091
AA38M	25	1	Day2	2.3	416	78.0909	-127	-12.4091
AA4O2	49	2	Day1	3.5	480	91.5939	-50	-2.01054
AA4O2	49	2	Day2	3.5	480	91.5939	20	0.998715
AA4O2	49	2	Day3	3.9	480	91.5939	30	0.298014
AA4O2	49	2	Day4	3.7	480	91.5939	0	0.713815
ABO9F	34	2	Day1	3.4	434.5	93.0552	-14.5	-0.33995
ABO9F	34	2	Day2	3	434.5	93.0552	-4.5	1.45031
ABO9F	34	2	Day3	3.3	434.5	93.0552	34.5	4.65315
ABO9F	34	2	Day4	3.9	434.5	93.0552	-15.5	-5.76351
ABZVP	25	2	Day2	3.8	406.667	96.8254	-4.66667	-1.11111
ABZVP	25	2	Day3	4.3	406.667	96.8254	3.33333	0.793651
ABZVP	25	2	Day4	4.5	406.667	96.8254	1.33333	0.31746
ADJ9I	31	1	Day1	3.7	455.75	96.4632	0.25	-1.06575
ADJ9I	31	1	Day2	3.6	455.75	96.4632	9.25	0.00979348
ADJ9I	31	1	Day3	3.1	455.75	96.4632	-8.75	0.710677
ADJ9I	31	1	Day4	3.7	455.75	96.4632	-0.75	0.345275
AE98H	35	2	Day2	3.9	341.333	68.3565	15.6667	-2.24537
AE98H	35	2	Day3	4.1	341.333	68.3565	-1.33333	2.47685
AE98H	35	2	Day4	4	341.333	68.3565	-14.3333	-0.231481
AENVZ	36	2	Day1	2.2	274	60.3073	3	-1.99153
AENVZ	36	2	Day4	3.9	274	60.3073	-3	1.99153
AFZIN	40	1	Day1	1.7	353.333	69.4843	66.6667	8.29352
AFZIN	40	1	Day3	1.8	353.333	69.4843	-34.3333	-5.68426
AFZIN	40	1	Day4	1.5	353.333	69.4843	-32.3333	-2.60926
AG9LM	26	1	Day1	3.2	540	92.3823	-25	2.11314
AG9LM	26	1	Day2	3	540	92.3823	-145	-4.60449
AG9LM	26	1	Day3	2.3	540	92.3823	75	0.799547
AG9LM	26	1	Day4	2.9	540	92.3823	95	1.6918
AH00E	36	1	Day1	4.2	451	94.2417	-51	0.996353
AH00E	36	1	Day2	3.3	451	94.2417	49	3.79747
AH00E	36	1	Day3	3.4	451	94.2417	24	1.71785
AH00E	36	1	Day4	3.6	451	94.2417	-22	-6.51168
AICAC	45	2	Day1	3.3	309.25	89.4503	90.75	-0.56146
AICAC	45	2	Day2	2.6	309.25	89.4503	-19.25	-1.57156
AICAC	45	2	Day3	3.5	309.25	89.4503	-9.25	0.10189
AICAC	45	2	Day4	3	309.25	89.4503	-62.25	2.03113
AKNU5	36	1	Day3	4.6	375	93.6717	-25	-1.56642
AKNU5	36	1	Day4	5	375	93.6717	25	1.56642
AL23N	37	1	Day2	3.4	347.5	98.6667	17.5	-1.33333
AL23N	37	1	Day4	3.5	347.5	98.6667	-17.5	1.33333
ANGD2	26	1	Day3	4.2	387	77.9762	88	15.1611
AOAZM	40	1	Day1	4.6	563.333	92.2027	21.6667	0.654414
AOAZM	40	1	Day3	3.9	563.333	92.2027	41.6667	3.82902
AOAZM	40	1	Day4	4	563.333	92.2027	-63.3333	-4.48343
AOOLS	68	2	Day1	3.7	602.75	97.2757	-192.75	-0.80509
AOOLS	68	2	Day2	4.6	602.75	97.2757	-207.75	-0.934214
AOOLS	68	2	Day4	4.1	602.75	97.2757	-121.75	-0.103961
AOUFK	28	1	Day4	3.2	677.667	93.1852	-212.667	2.6911
AP4FD	55	2	Day3	3.4	437	97.1296	-87	0.0925926
AP4FD	55	2	Day4	3.5	437	97.1296	87	-0.0925926
AQYYB	53	2	Day1	3.8	375	93.6324	-21	-4.01218
AQYYB	53	2	Day3	4.5	375	93.6324	-19	-1.1649
AQYYB	53	2	Day4	4.4	375	93.6324	40	5.17709
ARI4Q	49	2	Day1	4.6	453.333	95.4525	6.66667	0.380824
ARI4Q	49	2	Day3	1.7	453.333	95.4525	-3.33333	-1.70251
ARI4Q	49	2	Day4	4.5	453.333	95.4525	-3.33333	1.32168
AVL8N	59	1	Day1	2.3	563.25	95.4274	127.75	0.544823
AVL8N	59	1	Day2	2.7	563.25	95.4274	-40.25	-0.33649
AVL8N	59	1	Day3	3.3	563.25	95.4274	-40.25	-0.33649
AVL8N	59	1	Day4	3.6	563.25	95.4274	-47.25	0.128157
AXPZA	24	1	Day1	3.4	462.5	96.3542	-4.5	-0.9375
AXPZA	24	1	Day2	3.4	462.5	96.3542	2.5	0.520833
AXPZA	24	1	Day3	2.1	462.5	96.3542	-1.5	-0.3125
AXPZA	24	1	Day4	4	462.5	96.3542	3.5	0.729167
AXQ3I	40	2	Day1	2.4	286	60.5	8	0.75
AXQ3I	40	2	Day2	2.7	286	60.5	5	0.125
AXQ3I	40	2	Day3	2.1	286	60.5	9	0.958333
AXQ3I	40	2	Day4	2.9	286	60.5	-22	-1.83333
