# Supplementary material for: Sleep loss leads to the withdrawal of human helping across individuals, groups, and large-scale societies
Source: PLoS Biol. 2022 Aug 23;20(8):e3001733. doi: 10.1371/journal.pbio.3001733 (PMC9398015; doi:10.1371/journal.pbio.3001733)
Supplement: S3 Data — (XLSX) [file pbio.3001733.s008.xlsx]

## Sheet: S3_Data_Fig3B
donation_date	Time_of_Day	daily_donations_mean	Type_of_week	Weekend_day	MONTH	DAY_OF_WEEK	YEAR	Holiday
2001-03-04	Night	253	Regular	TRUE	3	6	2001	FALSE
2001-03-11	Night	353	Regular	TRUE	3	6	2001	FALSE
2001-04-07	Night	165	Regular	TRUE	4	5	2001	FALSE
2001-04-10	Night	158.72	Post_DST_Week	FALSE	4	1	2001	FALSE
2001-04-17	Night	300	Regular	FALSE	4	1	2001	FALSE
2002-03-13	Evening	210	Regular	FALSE	3	2	2002	FALSE
2002-04-13	Night	699	Regular	TRUE	4	5	2002	FALSE
2003-03-08	Evening	279	Regular	TRUE	3	5	2003	FALSE
2003-03-08	Morning	316	Regular	TRUE	3	5	2003	FALSE
2003-03-09	Evening	153	Regular	TRUE	3	6	2003	FALSE
2003-03-10	Afternoon	270	Regular	FALSE	3	0	2003	FALSE
2003-03-10	Morning	50	Regular	FALSE	3	0	2003	FALSE
2003-03-11	Afternoon	120.103	Regular	FALSE	3	1	2003	FALSE
2003-03-11	Morning	438.2	Regular	FALSE	3	1	2003	FALSE
2003-03-12	Afternoon	50.895	Regular	FALSE	3	2	2003	FALSE
2003-03-13	Afternoon	50	Regular	FALSE	3	3	2003	FALSE
2003-03-14	Evening	100	Regular	FALSE	3	4	2003	FALSE
2003-03-15	Morning	206	Regular	TRUE	3	5	2003	FALSE
2003-03-16	Afternoon	271	Regular	TRUE	3	6	2003	FALSE
2003-03-16	Evening	50	Regular	TRUE	3	6	2003	FALSE
2003-03-18	Evening	100	Regular	FALSE	3	1	2003	FALSE
2003-03-19	Morning	145	Regular	FALSE	3	2	2003	FALSE
2003-03-22	Evening	28.6	Regular	TRUE	3	5	2003	FALSE
2003-03-24	Afternoon	217.5	Regular	FALSE	3	0	2003	FALSE
2003-03-24	Morning	40	Regular	FALSE	3	0	2003	FALSE
2003-03-25	Afternoon	311	Regular	FALSE	3	1	2003	FALSE
2003-03-25	Evening	359	Regular	FALSE	3	1	2003	FALSE
2003-03-26	Morning	166	Regular	FALSE	3	2	2003	FALSE
2003-03-28	Afternoon	238	Regular	FALSE	3	4	2003	FALSE
2003-03-28	Evening	230	Regular	FALSE	3	4	2003	FALSE
2003-03-29	Afternoon	166	Regular	TRUE	3	5	2003	FALSE
2003-03-31	Morning	500	Pre_DST_Week	FALSE	3	0	2003	FALSE
2003-04-01	Afternoon	575	Pre_DST_Week	FALSE	4	1	2003	FALSE
2003-04-01	Morning	365.333	Pre_DST_Week	FALSE	4	1	2003	FALSE
2003-04-01	Night	173	Pre_DST_Week	FALSE	4	1	2003	FALSE
2003-04-02	Afternoon	200	Pre_DST_Week	FALSE	4	2	2003	FALSE
2003-04-02	Morning	190	Pre_DST_Week	FALSE	4	2	2003	FALSE
2003-04-03	Morning	250	Pre_DST_Week	FALSE	4	3	2003	FALSE
2003-04-04	Evening	358	Pre_DST_Week	FALSE	4	4	2003	FALSE
2003-04-06	Evening	137	Regular	TRUE	4	6	2003	FALSE
2003-04-07	Afternoon	504.4	DST_Week	FALSE	4	0	2003	FALSE
2003-04-07	Morning	518	DST_Week	FALSE	4	0	2003	FALSE
2003-04-08	Afternoon	50	DST_Week	FALSE	4	1	2003	FALSE
2003-04-09	Morning	275	DST_Week	FALSE	4	2	2003	FALSE
2003-04-10	Afternoon	413	DST_Week	FALSE	4	3	2003	FALSE
2003-04-11	Afternoon	195	DST_Week	FALSE	4	4	2003	FALSE
2003-04-13	Evening	78	Regular	TRUE	4	6	2003	FALSE
2003-04-16	Afternoon	505.5	Post_DST_Week	FALSE	4	2	2003	FALSE
2003-04-17	Afternoon	381.423	Post_DST_Week	FALSE	4	3	2003	FALSE
2003-04-20	Evening	466.4	Regular	TRUE	4	6	2003	FALSE
2003-04-21	Afternoon	234.444	Regular	FALSE	4	0	2003	FALSE
2003-04-21	Morning	194.125	Regular	FALSE	4	0	2003	FALSE
2003-04-22	Afternoon	193.5	Regular	FALSE	4	1	2003	FALSE
2003-04-22	Morning	337.333	Regular	FALSE	4	1	2003	FALSE
2003-04-24	Afternoon	366	Regular	FALSE	4	3	2003	FALSE
2003-04-24	Evening	205	Regular	FALSE	4	3	2003	FALSE
2003-04-24	Morning	355	Regular	FALSE	4	3	2003	FALSE
2003-04-25	Morning	50	Regular	FALSE	4	4	2003	FALSE
2003-04-27	Evening	467.5	Regular	TRUE	4	6	2003	FALSE
2003-04-28	Afternoon	116.5	Regular	FALSE	4	0	2003	FALSE
2003-04-28	Evening	288	Regular	FALSE	4	0	2003	FALSE
2003-04-30	Night	434	Regular	FALSE	4	2	2003	FALSE
2003-05-01	Morning	133	Regular	FALSE	5	3	2003	FALSE
2003-05-03	Morning	417	Regular	TRUE	5	5	2003	FALSE
2003-05-04	Morning	272	Regular	TRUE	5	6	2003	FALSE
2003-05-05	Evening	464	Regular	FALSE	5	0	2003	FALSE
2004-03-06	Evening	234	Regular	TRUE	3	5	2004	FALSE
2004-03-06	Morning	134	Regular	TRUE	3	5	2004	FALSE
2004-03-07	Afternoon	765.75	Regular	TRUE	3	6	2004	FALSE
2004-03-07	Evening	124.6	Regular	TRUE	3	6	2004	FALSE
2004-03-08	Afternoon	50	Regular	FALSE	3	0	2004	FALSE
2004-03-08	Evening	427.5	Regular	FALSE	3	0	2004	FALSE
2004-03-08	Morning	512	Regular	FALSE	3	0	2004	FALSE
2004-03-09	Afternoon	270.667	Regular	FALSE	3	1	2004	FALSE
2004-03-09	Evening	157.333	Regular	FALSE	3	1	2004	FALSE
2004-03-10	Afternoon	201	Regular	FALSE	3	2	2004	FALSE
2004-03-11	Afternoon	283.25	Regular	FALSE	3	3	2004	FALSE
2004-03-11	Evening	319	Regular	FALSE	3	3	2004	FALSE
2004-03-11	Morning	155	Regular	FALSE	3	3	2004	FALSE
2004-03-12	Afternoon	250.5	Regular	FALSE	3	4	2004	FALSE
2004-03-12	Evening	179.333	Regular	FALSE	3	4	2004	FALSE
2004-03-12	Morning	50	Regular	FALSE	3	4	2004	FALSE
2004-03-13	Afternoon	425	Regular	TRUE	3	5	2004	FALSE
2004-03-13	Evening	130	Regular	TRUE	3	5	2004	FALSE
2004-03-14	Afternoon	225	Regular	TRUE	3	6	2004	FALSE
2004-03-15	Afternoon	100.667	Regular	FALSE	3	0	2004	FALSE
2004-03-15	Morning	210	Regular	FALSE	3	0	2004	FALSE
2004-03-16	Afternoon	80	Regular	FALSE	3	1	2004	FALSE
2004-03-16	Morning	50	Regular	FALSE	3	1	2004	FALSE
2004-03-17	Afternoon	154	Regular	FALSE	3	2	2004	FALSE
2004-03-17	Morning	89	Regular	FALSE	3	2	2004	FALSE
2004-03-18	Afternoon	143.714	Regular	FALSE	3	3	2004	FALSE
2004-03-18	Evening	376	Regular	FALSE	3	3	2004	FALSE
2004-03-18	Morning	100	Regular	FALSE	3	3	2004	FALSE
2004-03-19	Afternoon	408.25	Regular	FALSE	3	4	2004	FALSE
2004-03-19	Evening	449.667	Regular	FALSE	3	4	2004	FALSE
2004-03-19	Morning	425	Regular	FALSE	3	4	2004	FALSE
2004-03-19	Night	79.5	Regular	FALSE	3	4	2004	FALSE
2004-03-20	Evening	333	Regular	TRUE	3	5	2004	FALSE
2004-03-20	Morning	50	Regular	TRUE	3	5	2004	FALSE
2004-03-20	Night	107	Regular	TRUE	3	5	2004	FALSE
2004-03-21	Afternoon	263.333	Regular	TRUE	3	6	2004	FALSE
2004-03-22	Afternoon	209.098	Regular	FALSE	3	0	2004	FALSE
2004-03-22	Evening	167.643	Regular	FALSE	3	0	2004	FALSE
2004-03-22	Morning	195.573	Regular	FALSE	3	0	2004	FALSE
2004-03-23	Afternoon	475.833	Regular	FALSE	3	1	2004	FALSE
2004-03-23	Evening	283	Regular	FALSE	3	1	2004	FALSE
2004-03-23	Morning	362.571	Regular	FALSE	3	1	2004	FALSE
2004-03-23	Night	213	Regular	FALSE	3	1	2004	FALSE
2004-03-24	Afternoon	220.111	Regular	FALSE	3	2	2004	FALSE
2004-03-24	Evening	252.8	Regular	FALSE	3	2	2004	FALSE
2004-03-24	Morning	157.667	Regular	FALSE	3	2	2004	FALSE
2004-03-25	Afternoon	361.5	Regular	FALSE	3	3	2004	FALSE
2004-03-25	Evening	207	Regular	FALSE	3	3	2004	FALSE
2004-03-25	Morning	167	Regular	FALSE	3	3	2004	FALSE
2004-03-25	Night	55	Regular	FALSE	3	3	2004	FALSE
2004-03-26	Afternoon	134	Regular	FALSE	3	4	2004	FALSE
2004-03-26	Evening	100.667	Regular	FALSE	3	4	2004	FALSE
2004-03-26	Morning	271	Regular	FALSE	3	4	2004	FALSE
2004-03-27	Afternoon	250	Regular	TRUE	3	5	2004	FALSE
2004-03-27	Evening	75	Regular	TRUE	3	5	2004	FALSE
2004-03-27	Morning	100	Regular	TRUE	3	5	2004	FALSE
2004-03-27	Night	500	Regular	TRUE	3	5	2004	FALSE
2004-03-28	Evening	123.333	Regular	TRUE	3	6	2004	FALSE
2004-03-29	Afternoon	208.333	Pre_DST_Week	FALSE	3	0	2004	FALSE
2004-03-29	Evening	335.333	Pre_DST_Week	FALSE	3	0	2004	FALSE
2004-03-29	Morning	202	Pre_DST_Week	FALSE	3	0	2004	FALSE
2004-03-29	Night	186	Pre_DST_Week	FALSE	3	0	2004	FALSE
2004-03-30	Afternoon	223.333	Pre_DST_Week	FALSE	3	1	2004	FALSE
2004-03-30	Evening	328.333	Pre_DST_Week	FALSE	3	1	2004	FALSE
2004-03-30	Morning	346	Pre_DST_Week	FALSE	3	1	2004	FALSE
2004-03-31	Afternoon	104	Pre_DST_Week	FALSE	3	2	2004	FALSE
2004-03-31	Evening	118	Pre_DST_Week	FALSE	3	2	2004	FALSE
2004-03-31	Morning	127	Pre_DST_Week	FALSE	3	2	2004	FALSE
2004-03-31	Night	269.333	Pre_DST_Week	FALSE	3	2	2004	FALSE
2004-04-01	Afternoon	331	Pre_DST_Week	FALSE	4	3	2004	FALSE
2004-04-01	Evening	143.6	Pre_DST_Week	FALSE	4	3	2004	FALSE
2004-04-01	Morning	90	Pre_DST_Week	FALSE	4	3	2004	FALSE
2004-04-02	Afternoon	114.5	Pre_DST_Week	FALSE	4	4	2004	FALSE
2004-04-02	Evening	50	Pre_DST_Week	FALSE	4	4	2004	FALSE
2004-04-02	Morning	326.75	Pre_DST_Week	FALSE	4	4	2004	FALSE
2004-04-03	Afternoon	290.2	Regular	TRUE	4	5	2004	FALSE
2004-04-03	Evening	151	Regular	TRUE	4	5	2004	FALSE
2004-04-03	Morning	600.5	Regular	TRUE	4	5	2004	FALSE
2004-04-04	Afternoon	20	Regular	TRUE	4	6	2004	FALSE
2004-04-04	Evening	186.825	Regular	TRUE	4	6	2004	FALSE
2004-04-04	Morning	179	Regular	TRUE	4	6	2004	FALSE
2004-04-05	Afternoon	145	DST_Week	FALSE	4	0	2004	FALSE
2004-04-05	Evening	145.4	DST_Week	FALSE	4	0	2004	FALSE
2004-04-05	Morning	42.6667	DST_Week	FALSE	4	0	2004	FALSE
2004-04-05	Night	492.667	DST_Week	FALSE	4	0	2004	FALSE
2004-04-06	Afternoon	336.667	DST_Week	FALSE	4	1	2004	FALSE
2004-04-06	Evening	9	DST_Week	FALSE	4	1	2004	FALSE
2004-04-06	Morning	150	DST_Week	FALSE	4	1	2004	FALSE
2004-04-07	Evening	50	DST_Week	FALSE	4	2	2004	FALSE
2004-04-07	Morning	130	DST_Week	FALSE	4	2	2004	FALSE
2004-04-08	Afternoon	130	DST_Week	FALSE	4	3	2004	FALSE
2004-04-08	Morning	75	DST_Week	FALSE	4	3	2004	FALSE
2004-04-09	Evening	227	DST_Week	FALSE	4	4	2004	FALSE
2004-04-10	Afternoon	242	Regular	TRUE	4	5	2004	FALSE
2004-04-10	Evening	143.833	Regular	TRUE	4	5	2004	FALSE
2004-04-10	Morning	196.5	Regular	TRUE	4	5	2004	FALSE
2004-04-11	Afternoon	175	Regular	TRUE	4	6	2004	FALSE
2004-04-11	Morning	363.333	Regular	TRUE	4	6	2004	FALSE
2004-04-12	Afternoon	212.2	Post_DST_Week	FALSE	4	0	2004	FALSE
2004-04-12	Evening	85	Post_DST_Week	FALSE	4	0	2004	FALSE
2004-04-12	Morning	50	Post_DST_Week	FALSE	4	0	2004	FALSE
2004-04-12	Night	117	Post_DST_Week	FALSE	4	0	2004	FALSE
2004-04-13	Afternoon	508	Post_DST_Week	FALSE	4	1	2004	FALSE
2004-04-13	Evening	107	Post_DST_Week	FALSE	4	1	2004	FALSE
2004-04-13	Morning	625	Post_DST_Week	FALSE	4	1	2004	FALSE
2004-04-13	Night	260	Post_DST_Week	FALSE	4	1	2004	FALSE
2004-04-14	Afternoon	147.5	Post_DST_Week	FALSE	4	2	2004	FALSE
2004-04-14	Evening	177	Post_DST_Week	FALSE	4	2	2004	FALSE
2004-04-14	Morning	50	Post_DST_Week	FALSE	4	2	2004	FALSE
2004-04-15	Afternoon	249.5	Post_DST_Week	FALSE	4	3	2004	FALSE
2004-04-15	Evening	47	Post_DST_Week	FALSE	4	3	2004	FALSE
2004-04-16	Morning	156	Post_DST_Week	FALSE	4	4	2004	FALSE
2004-04-17	Afternoon	116	Regular	TRUE	4	5	2004	FALSE
2004-04-17	Night	84	Regular	TRUE	4	5	2004	FALSE
2004-04-18	Evening	195	Regular	TRUE	4	6	2004	FALSE
2004-04-18	Night	85	Regular	TRUE	4	6	2004	FALSE
2004-04-19	Afternoon	318.667	Regular	FALSE	4	0	2004	FALSE
2004-04-19	Evening	159.167	Regular	FALSE	4	0	2004	FALSE
2004-04-19	Morning	463	Regular	FALSE	4	0	2004	FALSE
2004-04-20	Afternoon	700.824	Regular	FALSE	4	1	2004	FALSE
2004-04-20	Evening	57.5	Regular	FALSE	4	1	2004	FALSE
2004-04-20	Morning	64	Regular	FALSE	4	1	2004	FALSE
2004-04-20	Night	130	Regular	FALSE	4	1	2004	FALSE
2004-04-21	Evening	137	Regular	FALSE	4	2	2004	FALSE
2004-04-21	Morning	593.333	Regular	FALSE	4	2	2004	FALSE
2004-04-22	Afternoon	200	Regular	FALSE	4	3	2004	FALSE
2004-04-22	Evening	48.5	Regular	FALSE	4	3	2004	FALSE
2004-04-22	Morning	154.667	Regular	FALSE	4	3	2004	FALSE
2004-04-23	Evening	113.111	Regular	FALSE	4	4	2004	FALSE
2004-04-23	Morning	144.4	Regular	FALSE	4	4	2004	FALSE
2004-04-23	Night	124	Regular	FALSE	4	4	2004	FALSE
2004-04-24	Afternoon	168	Regular	TRUE	4	5	2004	FALSE
2004-04-24	Night	74.5	Regular	TRUE	4	5	2004	FALSE
2004-04-25	Morning	214.5	Regular	TRUE	4	6	2004	FALSE
2004-04-26	Afternoon	200	Regular	FALSE	4	0	2004	FALSE
2004-04-26	Evening	183	Regular	FALSE	4	0	2004	FALSE
2004-04-26	Night	18	Regular	FALSE	4	0	2004	FALSE
2004-04-27	Evening	519.25	Regular	FALSE	4	1	2004	FALSE
2004-04-27	Morning	366	Regular	FALSE	4	1	2004	FALSE
2004-04-27	Night	75	Regular	FALSE	4	1	2004	FALSE
2004-04-28	Afternoon	566.143	Regular	FALSE	4	2	2004	FALSE
2004-04-28	Evening	84	Regular	FALSE	4	2	2004	FALSE
2004-04-28	Morning	148	Regular	FALSE	4	2	2004	FALSE
2004-04-29	Afternoon	353.056	Regular	FALSE	4	3	2004	FALSE
2004-04-29	Evening	194.4	Regular	FALSE	4	3	2004	FALSE
2004-04-29	Morning	544.923	Regular	FALSE	4	3	2004	FALSE
2004-04-29	Night	296.5	Regular	FALSE	4	3	2004	FALSE
2004-04-30	Afternoon	240	Regular	FALSE	4	4	2004	FALSE
2004-04-30	Evening	201.2	Regular	FALSE	4	4	2004	FALSE
2004-04-30	Morning	276	Regular	FALSE	4	4	2004	FALSE
2004-05-01	Evening	132	Regular	TRUE	5	5	2004	FALSE
2004-05-01	Morning	122	Regular	TRUE	5	5	2004	FALSE
2004-05-02	Afternoon	339.8	Regular	TRUE	5	6	2004	FALSE
2004-05-03	Afternoon	594.571	Regular	FALSE	5	0	2004	FALSE
2004-05-03	Evening	190	Regular	FALSE	5	0	2004	FALSE
2004-05-03	Morning	144.667	Regular	FALSE	5	0	2004	FALSE
2005-03-05	Afternoon	213.036	Regular	TRUE	3	5	2005	FALSE
2005-03-05	Evening	174.344	Regular	TRUE	3	5	2005	FALSE
2005-03-05	Morning	125	Regular	TRUE	3	5	2005	FALSE
2005-03-05	Night	129.66	Regular	TRUE	3	5	2005	FALSE
2005-03-06	Afternoon	344.167	Regular	TRUE	3	6	2005	FALSE
2005-03-06	Evening	160.375	Regular	TRUE	3	6	2005	FALSE
2005-03-06	Morning	149.41	Regular	TRUE	3	6	2005	FALSE
2005-03-06	Night	108.45	Regular	TRUE	3	6	2005	FALSE
2005-03-07	Afternoon	195.746	Regular	FALSE	3	0	2005	FALSE
2005-03-07	Evening	262.944	Regular	FALSE	3	0	2005	FALSE
2005-03-07	Morning	114.67	Regular	FALSE	3	0	2005	FALSE
2005-03-07	Night	171.6	Regular	FALSE	3	0	2005	FALSE
2005-03-08	Afternoon	612.177	Regular	FALSE	3	1	2005	FALSE
2005-03-08	Evening	240.152	Regular	FALSE	3	1	2005	FALSE
2005-03-08	Morning	753.847	Regular	FALSE	3	1	2005	FALSE
2005-03-08	Night	10.14	Regular	FALSE	3	1	2005	FALSE
2005-03-09	Afternoon	251.222	Regular	FALSE	3	2	2005	FALSE
2005-03-09	Evening	203.213	Regular	FALSE	3	2	2005	FALSE
2005-03-09	Morning	259.312	Regular	FALSE	3	2	2005	FALSE
2005-03-09	Night	196.647	Regular	FALSE	3	2	2005	FALSE
2005-03-10	Afternoon	368.756	Regular	FALSE	3	3	2005	FALSE
2005-03-10	Evening	389.152	Regular	FALSE	3	3	2005	FALSE
2005-03-10	Morning	302.463	Regular	FALSE	3	3	2005	FALSE
2005-03-10	Night	81.76	Regular	FALSE	3	3	2005	FALSE
2005-03-11	Afternoon	123.387	Regular	FALSE	3	4	2005	FALSE
2005-03-11	Evening	261.286	Regular	FALSE	3	4	2005	FALSE
2005-03-11	Night	223.507	Regular	FALSE	3	4	2005	FALSE
2005-03-12	Afternoon	162.11	Regular	TRUE	3	5	2005	FALSE
2005-03-12	Evening	163.814	Regular	TRUE	3	5	2005	FALSE
2005-03-12	Morning	190.175	Regular	TRUE	3	5	2005	FALSE
2005-03-13	Afternoon	111.526	Regular	TRUE	3	6	2005	FALSE
2005-03-13	Evening	106.75	Regular	TRUE	3	6	2005	FALSE
2005-03-13	Morning	145.235	Regular	TRUE	3	6	2005	FALSE
2005-03-14	Afternoon	177.407	Regular	FALSE	3	0	2005	FALSE
2005-03-14	Evening	362.21	Regular	FALSE	3	0	2005	FALSE
2005-03-14	Morning	227.06	Regular	FALSE	3	0	2005	FALSE
2005-03-14	Night	123.145	Regular	FALSE	3	0	2005	FALSE
2005-03-15	Afternoon	167.324	Regular	FALSE	3	1	2005	FALSE
2005-03-15	Evening	155.304	Regular	FALSE	3	1	2005	FALSE
2005-03-15	Morning	227.547	Regular	FALSE	3	1	2005	FALSE
2005-03-16	Afternoon	225.449	Regular	FALSE	3	2	2005	FALSE
2005-03-16	Evening	181.097	Regular	FALSE	3	2	2005	FALSE
2005-03-16	Morning	604.31	Regular	FALSE	3	2	2005	FALSE
2005-03-16	Night	20	Regular	FALSE	3	2	2005	FALSE
2005-03-17	Afternoon	136.937	Regular	FALSE	3	3	2005	FALSE
2005-03-17	Evening	75.004	Regular	FALSE	3	3	2005	FALSE
2005-03-17	Morning	402.697	Regular	FALSE	3	3	2005	FALSE
2005-03-17	Night	100	Regular	FALSE	3	3	2005	FALSE
2005-03-18	Afternoon	570.245	Regular	FALSE	3	4	2005	FALSE
2005-03-18	Evening	406.81	Regular	FALSE	3	4	2005	FALSE
2005-03-18	Morning	244.228	Regular	FALSE	3	4	2005	FALSE
2005-03-18	Night	207.14	Regular	FALSE	3	4	2005	FALSE
2005-03-19	Afternoon	54.6667	Regular	TRUE	3	5	2005	FALSE
2005-03-19	Evening	100	Regular	TRUE	3	5	2005	FALSE
2005-03-19	Morning	169.67	Regular	TRUE	3	5	2005	FALSE
2005-03-19	Night	35	Regular	TRUE	3	5	2005	FALSE
2005-03-20	Afternoon	179.19	Regular	TRUE	3	6	2005	FALSE
2005-03-20	Evening	378.613	Regular	TRUE	3	6	2005	FALSE
2005-03-20	Morning	302.94	Regular	TRUE	3	6	2005	FALSE
2005-03-20	Night	152.81	Regular	TRUE	3	6	2005	FALSE
2005-03-21	Afternoon	328.212	Regular	FALSE	3	0	2005	FALSE
2005-03-21	Evening	579.245	Regular	FALSE	3	0	2005	FALSE
2005-03-21	Morning	312.06	Regular	FALSE	3	0	2005	FALSE
2005-03-21	Night	250	Regular	FALSE	3	0	2005	FALSE
2005-03-22	Afternoon	195.993	Regular	FALSE	3	1	2005	FALSE
2005-03-22	Evening	233.364	Regular	FALSE	3	1	2005	FALSE
2005-03-22	Morning	200	Regular	FALSE	3	1	2005	FALSE
2005-03-23	Afternoon	115.785	Regular	FALSE	3	2	2005	FALSE
2005-03-23	Evening	336.951	Regular	FALSE	3	2	2005	FALSE
2005-03-23	Morning	117.888	Regular	FALSE	3	2	2005	FALSE
2005-03-23	Night	200	Regular	FALSE	3	2	2005	FALSE
2005-03-24	Afternoon	239.552	Regular	FALSE	3	3	2005	FALSE
2005-03-24	Evening	541	Regular	FALSE	3	3	2005	FALSE
2005-03-24	Night	127.31	Regular	FALSE	3	3	2005	FALSE
2005-03-25	Afternoon	85.87	Regular	FALSE	3	4	2005	FALSE
2005-03-25	Evening	320.108	Regular	FALSE	3	4	2005	FALSE
2005-03-25	Morning	180.745	Regular	FALSE	3	4	2005	FALSE
2005-03-26	Evening	121.47	Regular	TRUE	3	5	2005	FALSE
2005-03-26	Morning	358.45	Regular	TRUE	3	5	2005	FALSE
2005-03-26	Night	300	Regular	TRUE	3	5	2005	FALSE
2005-03-27	Afternoon	387.027	Regular	TRUE	3	6	2005	FALSE
2005-03-27	Night	590.56	Regular	TRUE	3	6	2005	FALSE
2005-03-28	Afternoon	314.93	Pre_DST_Week	FALSE	3	0	2005	FALSE
2005-03-28	Evening	676.724	Pre_DST_Week	FALSE	3	0	2005	FALSE
2005-03-28	Morning	123.77	Pre_DST_Week	FALSE	3	0	2005	FALSE
2005-03-28	Night	156.555	Pre_DST_Week	FALSE	3	0	2005	FALSE
2005-03-29	Afternoon	542.686	Pre_DST_Week	FALSE	3	1	2005	FALSE
2005-03-29	Evening	266.003	Pre_DST_Week	FALSE	3	1	2005	FALSE
2005-03-29	Morning	473.075	Pre_DST_Week	FALSE	3	1	2005	FALSE
2005-03-29	Night	251.44	Pre_DST_Week	FALSE	3	1	2005	FALSE
2005-03-30	Afternoon	596.96	Pre_DST_Week	FALSE	3	2	2005	FALSE
2005-03-30	Evening	382.473	Pre_DST_Week	FALSE	3	2	2005	FALSE
2005-03-30	Morning	442.686	Pre_DST_Week	FALSE	3	2	2005	FALSE
2005-03-30	Night	315.32	Pre_DST_Week	FALSE	3	2	2005	FALSE
2005-03-31	Afternoon	774.731	Pre_DST_Week	FALSE	3	3	2005	FALSE
2005-03-31	Evening	345.945	Pre_DST_Week	FALSE	3	3	2005	FALSE
2005-03-31	Morning	361.308	Pre_DST_Week	FALSE	3	3	2005	FALSE
2005-04-01	Afternoon	162.832	Pre_DST_Week	FALSE	4	4	2005	FALSE
2005-04-01	Evening	107.847	Pre_DST_Week	FALSE	4	4	2005	FALSE
2005-04-01	Morning	108.775	Pre_DST_Week	FALSE	4	4	2005	FALSE
2005-04-01	Night	30	Pre_DST_Week	FALSE	4	4	2005	FALSE
2005-04-02	Afternoon	371.642	Regular	TRUE	4	5	2005	FALSE
2005-04-02	Evening	95.48	Regular	TRUE	4	5	2005	FALSE
2005-04-02	Morning	160.496	Regular	TRUE	4	5	2005	FALSE
2005-04-03	Evening	197.198	Regular	TRUE	4	6	2005	FALSE
2005-04-03	Morning	113.065	Regular	TRUE	4	6	2005	FALSE
2005-04-04	Afternoon	200.948	DST_Week	FALSE	4	0	2005	FALSE
2005-04-04	Evening	69.6933	DST_Week	FALSE	4	0	2005	FALSE
2005-04-04	Morning	261.653	DST_Week	FALSE	4	0	2005	FALSE
2005-04-04	Night	123.14	DST_Week	FALSE	4	0	2005	FALSE
2005-04-05	Afternoon	175.003	DST_Week	FALSE	4	1	2005	FALSE
2005-04-05	Evening	150.423	DST_Week	FALSE	4	1	2005	FALSE
2005-04-05	Morning	771.117	DST_Week	FALSE	4	1	2005	FALSE
2005-04-06	Afternoon	181.334	DST_Week	FALSE	4	2	2005	FALSE
2005-04-06	Evening	75	DST_Week	FALSE	4	2	2005	FALSE
2005-04-06	Morning	112.695	DST_Week	FALSE	4	2	2005	FALSE
2005-04-07	Afternoon	689.751	DST_Week	FALSE	4	3	2005	FALSE
2005-04-07	Evening	208.333	DST_Week	FALSE	4	3	2005	FALSE
2005-04-07	Morning	175.903	DST_Week	FALSE	4	3	2005	FALSE
2005-04-08	Afternoon	218.476	DST_Week	FALSE	4	4	2005	FALSE
2005-04-08	Evening	255.325	DST_Week	FALSE	4	4	2005	FALSE
2005-04-08	Morning	202.8	DST_Week	FALSE	4	4	2005	FALSE
2005-04-09	Evening	257.365	Regular	TRUE	4	5	2005	FALSE
2005-04-09	Night	75	Regular	TRUE	4	5	2005	FALSE
2005-04-10	Afternoon	249.097	Regular	TRUE	4	6	2005	FALSE
2005-04-10	Evening	229.17	Regular	TRUE	4	6	2005	FALSE
2005-04-10	Morning	453.37	Regular	TRUE	4	6	2005	FALSE
2005-04-10	Night	352.35	Regular	TRUE	4	6	2005	FALSE
2005-04-11	Afternoon	211.293	Post_DST_Week	FALSE	4	0	2005	FALSE
2005-04-11	Evening	223.29	Post_DST_Week	FALSE	4	0	2005	FALSE
2005-04-11	Morning	20	Post_DST_Week	FALSE	4	0	2005	FALSE
2005-04-12	Afternoon	310.33	Post_DST_Week	FALSE	4	1	2005	FALSE
2005-04-12	Evening	284.172	Post_DST_Week	FALSE	4	1	2005	FALSE
2005-04-12	Morning	313.352	Post_DST_Week	FALSE	4	1	2005	FALSE
2005-04-13	Afternoon	174.913	Post_DST_Week	FALSE	4	2	2005	FALSE
2005-04-13	Evening	223.772	Post_DST_Week	FALSE	4	2	2005	FALSE
2005-04-13	Morning	50	Post_DST_Week	FALSE	4	2	2005	FALSE
2005-04-13	Night	201.77	Post_DST_Week	FALSE	4	2	2005	FALSE
2005-04-14	Afternoon	222.866	Post_DST_Week	FALSE	4	3	2005	FALSE
2005-04-14	Evening	711.69	Post_DST_Week	FALSE	4	3	2005	FALSE
2005-04-14	Night	71.6667	Post_DST_Week	FALSE	4	3	2005	FALSE
2005-04-15	Afternoon	389.783	Post_DST_Week	FALSE	4	4	2005	FALSE
2005-04-15	Evening	488.282	Post_DST_Week	FALSE	4	4	2005	FALSE
2005-04-15	Morning	559.211	Post_DST_Week	FALSE	4	4	2005	FALSE
2005-04-16	Afternoon	217.5	Regular	TRUE	4	5	2005	FALSE
2005-04-16	Evening	76.09	Regular	TRUE	4	5	2005	FALSE
2005-04-16	Morning	103.19	Regular	TRUE	4	5	2005	FALSE
2005-04-17	Afternoon	233.333	Regular	TRUE	4	6	2005	FALSE
2005-04-17	Evening	151.752	Regular	TRUE	4	6	2005	FALSE
2005-04-17	Night	137.92	Regular	TRUE	4	6	2005	FALSE
2005-04-18	Afternoon	130.396	Regular	FALSE	4	0	2005	FALSE
2005-04-18	Evening	226.32	Regular	FALSE	4	0	2005	FALSE
2005-04-18	Morning	189.525	Regular	FALSE	4	0	2005	FALSE
2005-04-18	Night	50	Regular	FALSE	4	0	2005	FALSE
2005-04-19	Afternoon	188.365	Regular	FALSE	4	1	2005	FALSE
2005-04-19	Evening	110.5	Regular	FALSE	4	1	2005	FALSE
2005-04-19	Morning	75.97	Regular	FALSE	4	1	2005	FALSE
2005-04-20	Afternoon	401.683	Regular	FALSE	4	2	2005	FALSE
2005-04-20	Evening	218.29	Regular	FALSE	4	2	2005	FALSE
2005-04-20	Morning	189.843	Regular	FALSE	4	2	2005	FALSE
2005-04-21	Afternoon	271.2	Regular	FALSE	4	3	2005	FALSE
2005-04-21	Evening	176.3	Regular	FALSE	4	3	2005	FALSE
2005-04-21	Morning	140.455	Regular	FALSE	4	3	2005	FALSE
2005-04-21	Night	349.505	Regular	FALSE	4	3	2005	FALSE
2005-04-22	Afternoon	473.423	Regular	FALSE	4	4	2005	FALSE
2005-04-22	Morning	46.5567	Regular	FALSE	4	4	2005	FALSE
2005-04-22	Night	15	Regular	FALSE	4	4	2005	FALSE
2005-04-23	Afternoon	177.45	Regular	TRUE	4	5	2005	FALSE
2005-04-23	Morning	173	Regular	TRUE	4	5	2005	FALSE
2005-04-25	Afternoon	10	Regular	FALSE	4	0	2005	FALSE
2005-04-25	Evening	236.61	Regular	FALSE	4	0	2005	FALSE
2005-04-25	Morning	22.5	Regular	FALSE	4	0	2005	FALSE
2005-04-25	Night	247.54	Regular	FALSE	4	0	2005	FALSE
2005-04-26	Afternoon	743.915	Regular	FALSE	4	1	2005	FALSE
2005-04-26	Evening	202.505	Regular	FALSE	4	1	2005	FALSE
2005-04-26	Morning	202.878	Regular	FALSE	4	1	2005	FALSE
2005-04-27	Afternoon	166.684	Regular	FALSE	4	2	2005	FALSE
2005-04-27	Evening	355.855	Regular	FALSE	4	2	2005	FALSE
2005-04-27	Morning	561.47	Regular	FALSE	4	2	2005	FALSE
2005-04-28	Afternoon	177.534	Regular	FALSE	4	3	2005	FALSE
2005-04-28	Morning	65.4127	Regular	FALSE	4	3	2005	FALSE
2005-04-29	Afternoon	508.479	Regular	FALSE	4	4	2005	FALSE
2005-04-29	Morning	92.495	Regular	FALSE	4	4	2005	FALSE
2005-04-29	Night	100	Regular	FALSE	4	4	2005	FALSE
2005-04-30	Afternoon	278.19	Regular	TRUE	4	5	2005	FALSE
2005-04-30	Evening	245.18	Regular	TRUE	4	5	2005	FALSE
2005-05-01	Afternoon	100	Regular	TRUE	5	6	2005	FALSE
2005-05-01	Evening	171.74	Regular	TRUE	5	6	2005	FALSE
2005-05-02	Afternoon	120.92	Regular	FALSE	5	0	2005	FALSE
2005-05-02	Evening	357.93	Regular	FALSE	5	0	2005	FALSE
2005-05-02	Morning	332.189	Regular	FALSE	5	0	2005	FALSE
2006-03-04	Afternoon	74.046	Regular	TRUE	3	5	2006	FALSE
2006-03-04	Evening	54.5	Regular	TRUE	3	5	2006	FALSE
2006-03-04	Morning	128.307	Regular	TRUE	3	5	2006	FALSE
2006-03-04	Night	44.0525	Regular	TRUE	3	5	2006	FALSE
2006-03-05	Afternoon	83.2587	Regular	TRUE	3	6	2006	FALSE
2006-03-05	Evening	143.204	Regular	TRUE	3	6	2006	FALSE
2006-03-05	Morning	76.5738	Regular	TRUE	3	6	2006	FALSE
2006-03-05	Night	50	Regular	TRUE	3	6	2006	FALSE
2006-03-06	Afternoon	94.5571	Regular	FALSE	3	0	2006	FALSE
2006-03-06	Evening	510.65	Regular	FALSE	3	0	2006	FALSE
2006-03-06	Morning	65.6644	Regular	FALSE	3	0	2006	FALSE
2006-03-06	Night	25	Regular	FALSE	3	0	2006	FALSE
2006-03-07	Afternoon	80.455	Regular	FALSE	3	1	2006	FALSE
2006-03-07	Evening	132.905	Regular	FALSE	3	1	2006	FALSE
2006-03-07	Morning	117.062	Regular	FALSE	3	1	2006	FALSE
2006-03-08	Afternoon	190.099	Regular	FALSE	3	2	2006	FALSE
2006-03-08	Evening	564.75	Regular	FALSE	3	2	2006	FALSE
2006-03-08	Morning	97.15	Regular	FALSE	3	2	2006	FALSE
2006-03-09	Afternoon	66.3855	Regular	FALSE	3	3	2006	FALSE
2006-03-09	Evening	211.138	Regular	FALSE	3	3	2006	FALSE
2006-03-09	Morning	252.419	Regular	FALSE	3	3	2006	FALSE
2006-03-09	Night	166.883	Regular	FALSE	3	3	2006	FALSE
2006-03-10	Afternoon	121.245	Regular	FALSE	3	4	2006	FALSE
2006-03-10	Evening	70	Regular	FALSE	3	4	2006	FALSE
2006-03-10	Morning	323.139	Regular	FALSE	3	4	2006	FALSE
2006-03-11	Afternoon	402.238	Regular	TRUE	3	5	2006	FALSE
2006-03-11	Evening	131.798	Regular	TRUE	3	5	2006	FALSE
2006-03-11	Morning	169.985	Regular	TRUE	3	5	2006	FALSE
2006-03-11	Night	200	Regular	TRUE	3	5	2006	FALSE
2006-03-12	Afternoon	93.4986	Regular	TRUE	3	6	2006	FALSE
2006-03-12	Evening	104.57	Regular	TRUE	3	6	2006	FALSE
2006-03-12	Morning	137.498	Regular	TRUE	3	6	2006	FALSE
2006-03-12	Night	273.387	Regular	TRUE	3	6	2006	FALSE
2006-03-13	Afternoon	106.447	Regular	FALSE	3	0	2006	FALSE
2006-03-13	Evening	160.442	Regular	FALSE	3	0	2006	FALSE
2006-03-13	Morning	67.0909	Regular	FALSE	3	0	2006	FALSE
2006-03-13	Night	40	Regular	FALSE	3	0	2006	FALSE
2006-03-14	Afternoon	92.1265	Regular	FALSE	3	1	2006	FALSE
2006-03-14	Evening	336.397	Regular	FALSE	3	1	2006	FALSE
2006-03-14	Morning	139.889	Regular	FALSE	3	1	2006	FALSE
2006-03-14	Night	80.66	Regular	FALSE	3	1	2006	FALSE
2006-03-15	Afternoon	124.961	Regular	FALSE	3	2	2006	FALSE
2006-03-15	Evening	37.8947	Regular	FALSE	3	2	2006	FALSE
2006-03-15	Morning	258.049	Regular	FALSE	3	2	2006	FALSE
2006-03-15	Night	142.827	Regular	FALSE	3	2	2006	FALSE
2006-03-16	Afternoon	250.749	Regular	FALSE	3	3	2006	FALSE
2006-03-16	Evening	87.8956	Regular	FALSE	3	3	2006	FALSE
2006-03-16	Morning	193.474	Regular	FALSE	3	3	2006	FALSE
2006-03-16	Night	656.26	Regular	FALSE	3	3	2006	FALSE
2006-03-17	Afternoon	45.8333	Regular	FALSE	3	4	2006	FALSE
2006-03-17	Evening	59.0611	Regular	FALSE	3	4	2006	FALSE
2006-03-17	Morning	73.6761	Regular	FALSE	3	4	2006	FALSE
2006-03-17	Night	165	Regular	FALSE	3	4	2006	FALSE
2006-03-18	Afternoon	85.6224	Regular	TRUE	3	5	2006	FALSE
2006-03-18	Evening	87.4009	Regular	TRUE	3	5	2006	FALSE
2006-03-18	Morning	47.938	Regular	TRUE	3	5	2006	FALSE
2006-03-18	Night	34.375	Regular	TRUE	3	5	2006	FALSE
2006-03-19	Afternoon	66.0709	Regular	TRUE	3	6	2006	FALSE
2006-03-19	Evening	85.0712	Regular	TRUE	3	6	2006	FALSE
2006-03-19	Morning	59.0632	Regular	TRUE	3	6	2006	FALSE
2006-03-19	Night	10	Regular	TRUE	3	6	2006	FALSE
2006-03-20	Afternoon	153.404	Regular	FALSE	3	0	2006	FALSE
2006-03-20	Evening	87.9759	Regular	FALSE	3	0	2006	FALSE
2006-03-20	Morning	53.6227	Regular	FALSE	3	0	2006	FALSE
2006-03-20	Night	131.037	Regular	FALSE	3	0	2006	FALSE
2006-03-21	Afternoon	62.9803	Regular	FALSE	3	1	2006	FALSE
2006-03-21	Evening	52.9615	Regular	FALSE	3	1	2006	FALSE
2006-03-21	Morning	82.9809	Regular	FALSE	3	1	2006	FALSE
2006-03-21	Night	118.16	Regular	FALSE	3	1	2006	FALSE
2006-03-22	Afternoon	339.511	Regular	FALSE	3	2	2006	FALSE
2006-03-22	Evening	69.5093	Regular	FALSE	3	2	2006	FALSE
2006-03-22	Morning	174.775	Regular	FALSE	3	2	2006	FALSE
2006-03-22	Night	107.327	Regular	FALSE	3	2	2006	FALSE
2006-03-23	Afternoon	247.191	Regular	FALSE	3	3	2006	FALSE
2006-03-23	Evening	561.123	Regular	FALSE	3	3	2006	FALSE
2006-03-23	Morning	259.637	Regular	FALSE	3	3	2006	FALSE
2006-03-23	Night	235.847	Regular	FALSE	3	3	2006	FALSE
2006-03-24	Afternoon	311.248	Regular	FALSE	3	4	2006	FALSE
2006-03-24	Evening	582.88	Regular	FALSE	3	4	2006	FALSE
2006-03-24	Morning	197.915	Regular	FALSE	3	4	2006	FALSE
2006-03-24	Night	311.917	Regular	FALSE	3	4	2006	FALSE
2006-03-25	Afternoon	94.1667	Regular	TRUE	3	5	2006	FALSE
2006-03-25	Evening	168.385	Regular	TRUE	3	5	2006	FALSE
2006-03-25	Morning	62	Regular	TRUE	3	5	2006	FALSE
2006-03-25	Night	100	Regular	TRUE	3	5	2006	FALSE
2006-03-26	Afternoon	51.3333	Regular	TRUE	3	6	2006	FALSE
2006-03-26	Evening	78.6418	Regular	TRUE	3	6	2006	FALSE
2006-03-26	Morning	129.585	Regular	TRUE	3	6	2006	FALSE
2006-03-26	Night	58.96	Regular	TRUE	3	6	2006	FALSE
2006-03-27	Afternoon	211.478	Pre_DST_Week	FALSE	3	0	2006	FALSE
2006-03-27	Evening	103.02	Pre_DST_Week	FALSE	3	0	2006	FALSE
2006-03-27	Morning	203.803	Pre_DST_Week	FALSE	3	0	2006	FALSE
2006-03-27	Night	25	Pre_DST_Week	FALSE	3	0	2006	FALSE
2006-03-28	Afternoon	82.2975	Pre_DST_Week	FALSE	3	1	2006	FALSE
2006-03-28	Evening	62.9029	Pre_DST_Week	FALSE	3	1	2006	FALSE
2006-03-28	Morning	291.071	Pre_DST_Week	FALSE	3	1	2006	FALSE
2006-03-28	Night	90.146	Pre_DST_Week	FALSE	3	1	2006	FALSE
2006-03-29	Afternoon	67.5633	Pre_DST_Week	FALSE	3	2	2006	FALSE
2006-03-29	Evening	68.3568	Pre_DST_Week	FALSE	3	2	2006	FALSE
2006-03-29	Morning	89.055	Pre_DST_Week	FALSE	3	2	2006	FALSE
2006-03-29	Night	78.4998	Pre_DST_Week	FALSE	3	2	2006	FALSE
2006-03-30	Afternoon	101.954	Pre_DST_Week	FALSE	3	3	2006	FALSE
2006-03-30	Evening	66.1471	Pre_DST_Week	FALSE	3	3	2006	FALSE
2006-03-30	Morning	64.7558	Pre_DST_Week	FALSE	3	3	2006	FALSE
2006-03-30	Night	63.9768	Pre_DST_Week	FALSE	3	3	2006	FALSE
2006-03-31	Afternoon	63.7018	Pre_DST_Week	FALSE	3	4	2006	FALSE
2006-03-31	Evening	361.818	Pre_DST_Week	FALSE	3	4	2006	FALSE
2006-03-31	Morning	81.4367	Pre_DST_Week	FALSE	3	4	2006	FALSE
2006-03-31	Night	50.7692	Pre_DST_Week	FALSE	3	4	2006	FALSE
2006-04-01	Afternoon	75.3165	Regular	TRUE	4	5	2006	FALSE
2006-04-01	Evening	62.2244	Regular	TRUE	4	5	2006	FALSE
2006-04-01	Morning	68.9339	Regular	TRUE	4	5	2006	FALSE
2006-04-01	Night	62.8571	Regular	TRUE	4	5	2006	FALSE
2006-04-02	Afternoon	61.1134	Regular	TRUE	4	6	2006	FALSE
2006-04-02	Evening	299.619	Regular	TRUE	4	6	2006	FALSE
2006-04-02	Morning	69.7143	Regular	TRUE	4	6	2006	FALSE
2006-04-02	Night	71.2015	Regular	TRUE	4	6	2006	FALSE
2006-04-03	Afternoon	102.563	DST_Week	FALSE	4	0	2006	FALSE
2006-04-03	Evening	90.6906	DST_Week	FALSE	4	0	2006	FALSE
2006-04-03	Morning	73.3179	DST_Week	FALSE	4	0	2006	FALSE
2006-04-03	Night	30	DST_Week	FALSE	4	0	2006	FALSE
2006-04-04	Afternoon	142.242	DST_Week	FALSE	4	1	2006	FALSE
2006-04-04	Evening	82.8894	DST_Week	FALSE	4	1	2006	FALSE
2006-04-04	Morning	82.0152	DST_Week	FALSE	4	1	2006	FALSE
2006-04-04	Night	60	DST_Week	FALSE	4	1	2006	FALSE
2006-04-05	Afternoon	125.899	DST_Week	FALSE	4	2	2006	FALSE
2006-04-05	Evening	65.7273	DST_Week	FALSE	4	2	2006	FALSE
2006-04-05	Morning	74.5167	DST_Week	FALSE	4	2	2006	FALSE
2006-04-05	Night	52	DST_Week	FALSE	4	2	2006	FALSE
2006-04-06	Afternoon	109.956	DST_Week	FALSE	4	3	2006	FALSE
2006-04-06	Evening	297.097	DST_Week	FALSE	4	3	2006	FALSE
2006-04-06	Morning	511.536	DST_Week	FALSE	4	3	2006	FALSE
2006-04-06	Night	60.4533	DST_Week	FALSE	4	3	2006	FALSE
2006-04-07	Afternoon	220.052	DST_Week	FALSE	4	4	2006	FALSE
2006-04-07	Evening	65.9111	DST_Week	FALSE	4	4	2006	FALSE
2006-04-07	Morning	77.2295	DST_Week	FALSE	4	4	2006	FALSE
2006-04-07	Night	70	DST_Week	FALSE	4	4	2006	FALSE
2006-04-08	Afternoon	52.4562	Regular	TRUE	4	5	2006	FALSE
2006-04-08	Evening	81.5027	Regular	TRUE	4	5	2006	FALSE
2006-04-08	Morning	80.8333	Regular	TRUE	4	5	2006	FALSE
2006-04-08	Night	50	Regular	TRUE	4	5	2006	FALSE
2006-04-09	Afternoon	93.2037	Regular	TRUE	4	6	2006	FALSE
2006-04-09	Evening	121.762	Regular	TRUE	4	6	2006	FALSE
2006-04-09	Morning	59.4444	Regular	TRUE	4	6	2006	FALSE
2006-04-09	Night	42.8571	Regular	TRUE	4	6	2006	FALSE
2006-04-10	Afternoon	224.109	Post_DST_Week	FALSE	4	0	2006	FALSE
2006-04-10	Evening	120.059	Post_DST_Week	FALSE	4	0	2006	FALSE
2006-04-10	Morning	152.161	Post_DST_Week	FALSE	4	0	2006	FALSE
2006-04-10	Night	60	Post_DST_Week	FALSE	4	0	2006	FALSE
2006-04-11	Afternoon	213.74	Post_DST_Week	FALSE	4	1	2006	FALSE
2006-04-11	Evening	93.0085	Post_DST_Week	FALSE	4	1	2006	FALSE
2006-04-11	Morning	110.995	Post_DST_Week	FALSE	4	1	2006	FALSE
2006-04-11	Night	169.823	Post_DST_Week	FALSE	4	1	2006	FALSE
2006-04-12	Afternoon	107.28	Post_DST_Week	FALSE	4	2	2006	FALSE
2006-04-12	Evening	116.327	Post_DST_Week	FALSE	4	2	2006	FALSE
2006-04-12	Morning	201.545	Post_DST_Week	FALSE	4	2	2006	FALSE
2006-04-12	Night	224.935	Post_DST_Week	FALSE	4	2	2006	FALSE
2006-04-13	Afternoon	286.086	Post_DST_Week	FALSE	4	3	2006	FALSE
2006-04-13	Evening	138.347	Post_DST_Week	FALSE	4	3	2006	FALSE
2006-04-13	Morning	62.5711	Post_DST_Week	FALSE	4	3	2006	FALSE
2006-04-13	Night	68.5975	Post_DST_Week	FALSE	4	3	2006	FALSE
2006-04-14	Afternoon	146.245	Post_DST_Week	FALSE	4	4	2006	FALSE
2006-04-14	Evening	83.1311	Post_DST_Week	FALSE	4	4	2006	FALSE
2006-04-14	Morning	84.3529	Post_DST_Week	FALSE	4	4	2006	FALSE
2006-04-14	Night	90	Post_DST_Week	FALSE	4	4	2006	FALSE
2006-04-15	Afternoon	135.053	Regular	TRUE	4	5	2006	FALSE
2006-04-15	Evening	143.779	Regular	TRUE	4	5	2006	FALSE
2006-04-15	Morning	94.5633	Regular	TRUE	4	5	2006	FALSE
2006-04-16	Afternoon	73.0033	Regular	TRUE	4	6	2006	FALSE
2006-04-16	Evening	155.074	Regular	TRUE	4	6	2006	FALSE
2006-04-16	Morning	95.51	Regular	TRUE	4	6	2006	FALSE
2006-04-16	Night	56	Regular	TRUE	4	6	2006	FALSE
2006-04-17	Afternoon	94.4161	Regular	FALSE	4	0	2006	FALSE
2006-04-17	Evening	165.733	Regular	FALSE	4	0	2006	FALSE
2006-04-17	Morning	61.4286	Regular	FALSE	4	0	2006	FALSE
2006-04-18	Afternoon	122.33	Regular	FALSE	4	1	2006	FALSE
2006-04-18	Evening	89	Regular	FALSE	4	1	2006	FALSE
2006-04-18	Morning	239.049	Regular	FALSE	4	1	2006	FALSE
2006-04-18	Night	80	Regular	FALSE	4	1	2006	FALSE
2006-04-19	Afternoon	159.87	Regular	FALSE	4	2	2006	FALSE
2006-04-19	Evening	255.367	Regular	FALSE	4	2	2006	FALSE
2006-04-19	Morning	125.583	Regular	FALSE	4	2	2006	FALSE
2006-04-19	Night	144.837	Regular	FALSE	4	2	2006	FALSE
2006-04-20	Afternoon	304.064	Regular	FALSE	4	3	2006	FALSE
2006-04-20	Evening	407.188	Regular	FALSE	4	3	2006	FALSE
2006-04-20	Morning	164.682	Regular	FALSE	4	3	2006	FALSE
2006-04-20	Night	126.457	Regular	FALSE	4	3	2006	FALSE
2006-04-21	Afternoon	124.947	Regular	FALSE	4	4	2006	FALSE
2006-04-21	Evening	567.652	Regular	FALSE	4	4	2006	FALSE
2006-04-21	Morning	102.83	Regular	FALSE	4	4	2006	FALSE
2006-04-21	Night	72	Regular	FALSE	4	4	2006	FALSE
2006-04-22	Afternoon	63.4085	Regular	TRUE	4	5	2006	FALSE
2006-04-22	Evening	127.549	Regular	TRUE	4	5	2006	FALSE
2006-04-22	Morning	108.317	Regular	TRUE	4	5	2006	FALSE
2006-04-22	Night	45	Regular	TRUE	4	5	2006	FALSE
2006-04-23	Afternoon	153.226	Regular	TRUE	4	6	2006	FALSE
2006-04-23	Evening	357.818	Regular	TRUE	4	6	2006	FALSE
2006-04-23	Morning	90.9743	Regular	TRUE	4	6	2006	FALSE
2006-04-23	Night	100	Regular	TRUE	4	6	2006	FALSE
2006-04-24	Afternoon	132.88	Regular	FALSE	4	0	2006	FALSE
2006-04-24	Evening	195.683	Regular	FALSE	4	0	2006	FALSE
2006-04-24	Morning	93.6581	Regular	FALSE	4	0	2006	FALSE
2006-04-25	Afternoon	142.244	Regular	FALSE	4	1	2006	FALSE
2006-04-25	Evening	148.268	Regular	FALSE	4	1	2006	FALSE
2006-04-25	Morning	312.534	Regular	FALSE	4	1	2006	FALSE
2006-04-25	Night	52.5	Regular	FALSE	4	1	2006	FALSE
2006-04-26	Afternoon	89.3202	Regular	FALSE	4	2	2006	FALSE
2006-04-26	Evening	215.046	Regular	FALSE	4	2	2006	FALSE
2006-04-26	Morning	257.62	Regular	FALSE	4	2	2006	FALSE
2006-04-27	Afternoon	104.391	Regular	FALSE	4	3	2006	FALSE
2006-04-27	Evening	187.284	Regular	FALSE	4	3	2006	FALSE
2006-04-27	Morning	116.713	Regular	FALSE	4	3	2006	FALSE
2006-04-27	Night	64.3367	Regular	FALSE	4	3	2006	FALSE
2006-04-28	Afternoon	175.313	Regular	FALSE	4	4	2006	FALSE
2006-04-28	Evening	84.73	Regular	FALSE	4	4	2006	FALSE
2006-04-28	Morning	309.889	Regular	FALSE	4	4	2006	FALSE
2006-04-28	Night	101.353	Regular	FALSE	4	4	2006	FALSE
2006-04-29	Afternoon	58.3333	Regular	TRUE	4	5	2006	FALSE
2006-04-29	Evening	118.432	Regular	TRUE	4	5	2006	FALSE
2006-04-29	Morning	150.023	Regular	TRUE	4	5	2006	FALSE
2006-04-29	Night	65	Regular	TRUE	4	5	2006	FALSE
2006-04-30	Afternoon	61.1643	Regular	TRUE	4	6	2006	FALSE
2006-04-30	Evening	121.183	Regular	TRUE	4	6	2006	FALSE
2006-04-30	Morning	281.011	Regular	TRUE	4	6	2006	FALSE
2006-04-30	Night	112.5	Regular	TRUE	4	6	2006	FALSE
2006-05-01	Afternoon	138.029	Regular	FALSE	5	0	2006	FALSE
2006-05-01	Evening	103.503	Regular	FALSE	5	0	2006	FALSE
2006-05-01	Morning	335.13	Regular	FALSE	5	0	2006	FALSE
2006-05-01	Night	100	Regular	FALSE	5	0	2006	FALSE
2007-02-10	Afternoon	152.803	Regular	TRUE	2	5	2007	FALSE
2007-02-10	Evening	169.662	Regular	TRUE	2	5	2007	FALSE
2007-02-10	Morning	126.793	Regular	TRUE	2	5	2007	FALSE
2007-02-11	Afternoon	211.386	Regular	TRUE	2	6	2007	FALSE
2007-02-11	Evening	91.3012	Regular	TRUE	2	6	2007	FALSE
2007-02-11	Morning	26.53	Regular	TRUE	2	6	2007	FALSE
2007-02-11	Night	142.35	Regular	TRUE	2	6	2007	FALSE
2007-02-12	Afternoon	218.516	Regular	FALSE	2	0	2007	FALSE
2007-02-12	Evening	141.585	Regular	FALSE	2	0	2007	FALSE
2007-02-12	Morning	62.5	Regular	FALSE	2	0	2007	FALSE
2007-02-13	Afternoon	466.396	Regular	FALSE	2	1	2007	FALSE
2007-02-13	Evening	180.964	Regular	FALSE	2	1	2007	FALSE
2007-02-13	Morning	124.482	Regular	FALSE	2	1	2007	FALSE
2007-02-14	Afternoon	179.721	Regular	FALSE	2	2	2007	FALSE
2007-02-14	Evening	210.021	Regular	FALSE	2	2	2007	FALSE
2007-02-14	Morning	87.5	Regular	FALSE	2	2	2007	FALSE
2007-02-14	Night	204.103	Regular	FALSE	2	2	2007	FALSE
2007-02-15	Afternoon	306.687	Regular	FALSE	2	3	2007	FALSE
2007-02-15	Evening	224.53	Regular	FALSE	2	3	2007	FALSE
2007-02-15	Morning	167.041	Regular	FALSE	2	3	2007	FALSE
2007-02-15	Night	50	Regular	FALSE	2	3	2007	FALSE
2007-02-16	Afternoon	310.673	Regular	FALSE	2	4	2007	FALSE
2007-02-16	Evening	274.221	Regular	FALSE	2	4	2007	FALSE
2007-02-16	Morning	291.287	Regular	FALSE	2	4	2007	FALSE
2007-02-16	Night	534.875	Regular	FALSE	2	4	2007	FALSE
2007-02-17	Afternoon	174.475	Regular	TRUE	2	5	2007	FALSE
2007-02-17	Evening	283.94	Regular	TRUE	2	5	2007	FALSE
2007-02-17	Morning	405.975	Regular	TRUE	2	5	2007	FALSE
2007-02-17	Night	119.078	Regular	TRUE	2	5	2007	FALSE
2007-02-18	Afternoon	96.875	Regular	TRUE	2	6	2007	FALSE
2007-02-18	Evening	203.642	Regular	TRUE	2	6	2007	FALSE
2007-02-18	Morning	239.626	Regular	TRUE	2	6	2007	FALSE
2007-02-18	Night	64.3	Regular	TRUE	2	6	2007	FALSE
2007-02-19	Afternoon	83.4967	Regular	FALSE	2	0	2007	TRUE
2007-02-19	Evening	126.922	Regular	FALSE	2	0	2007	TRUE
2007-02-19	Morning	170.414	Regular	FALSE	2	0	2007	TRUE
2007-02-19	Night	50	Regular	FALSE	2	0	2007	TRUE
2007-02-20	Afternoon	324.32	Regular	FALSE	2	1	2007	FALSE
2007-02-20	Evening	158.413	Regular	FALSE	2	1	2007	FALSE
2007-02-20	Morning	67.745	Regular	FALSE	2	1	2007	FALSE
2007-02-21	Afternoon	255.284	Regular	FALSE	2	2	2007	FALSE
2007-02-21	Evening	189.228	Regular	FALSE	2	2	2007	FALSE
2007-02-21	Morning	145.057	Regular	FALSE	2	2	2007	FALSE
2007-02-21	Night	391.18	Regular	FALSE	2	2	2007	FALSE
2007-02-22	Afternoon	319.989	Regular	FALSE	2	3	2007	FALSE
2007-02-22	Evening	66.3225	Regular	FALSE	2	3	2007	FALSE
2007-02-22	Morning	85.698	Regular	FALSE	2	3	2007	FALSE
2007-02-22	Night	147.175	Regular	FALSE	2	3	2007	FALSE
2007-02-23	Afternoon	355.102	Regular	FALSE	2	4	2007	FALSE
2007-02-23	Evening	204.65	Regular	FALSE	2	4	2007	FALSE
2007-02-23	Morning	273.16	Regular	FALSE	2	4	2007	FALSE
2007-02-23	Night	15	Regular	FALSE	2	4	2007	FALSE
2007-02-24	Afternoon	213.496	Regular	TRUE	2	5	2007	FALSE
2007-02-24	Evening	144.995	Regular	TRUE	2	5	2007	FALSE
2007-02-24	Morning	62.5	Regular	TRUE	2	5	2007	FALSE
2007-02-24	Night	367.41	Regular	TRUE	2	5	2007	FALSE
2007-02-25	Evening	268.565	Regular	TRUE	2	6	2007	FALSE
2007-02-25	Morning	166.28	Regular	TRUE	2	6	2007	FALSE
2007-02-26	Afternoon	106.397	Regular	FALSE	2	0	2007	FALSE
2007-02-26	Evening	190.227	Regular	FALSE	2	0	2007	FALSE
2007-02-26	Morning	117.017	Regular	FALSE	2	0	2007	FALSE
2007-02-27	Afternoon	463.49	Regular	FALSE	2	1	2007	FALSE
2007-02-27	Evening	98.4282	Regular	FALSE	2	1	2007	FALSE
2007-02-27	Morning	90.1967	Regular	FALSE	2	1	2007	FALSE
2007-02-27	Night	545.066	Regular	FALSE	2	1	2007	FALSE
2007-02-28	Afternoon	508.375	Regular	FALSE	2	2	2007	FALSE
2007-02-28	Evening	355.897	Regular	FALSE	2	2	2007	FALSE
2007-02-28	Morning	177.264	Regular	FALSE	2	2	2007	FALSE
2007-02-28	Night	122.01	Regular	FALSE	2	2	2007	FALSE
2007-03-01	Afternoon	262.453	Regular	FALSE	3	3	2007	FALSE
2007-03-01	Evening	142.717	Regular	FALSE	3	3	2007	FALSE
2007-03-01	Morning	312.308	Regular	FALSE	3	3	2007	FALSE
2007-03-01	Night	75	Regular	FALSE	3	3	2007	FALSE
2007-03-02	Afternoon	356.221	Regular	FALSE	3	4	2007	FALSE
2007-03-02	Morning	608.45	Regular	FALSE	3	4	2007	FALSE
2007-03-02	Night	388.502	Regular	FALSE	3	4	2007	FALSE
2007-03-03	Afternoon	135.225	Regular	TRUE	3	5	2007	FALSE
2007-03-03	Evening	110.587	Regular	TRUE	3	5	2007	FALSE
2007-03-03	Morning	169.425	Regular	TRUE	3	5	2007	FALSE
2007-03-03	Night	165.39	Regular	TRUE	3	5	2007	FALSE
2007-03-04	Afternoon	463.459	Regular	TRUE	3	6	2007	FALSE
2007-03-04	Evening	159.394	Regular	TRUE	3	6	2007	FALSE
2007-03-04	Morning	403.317	Regular	TRUE	3	6	2007	FALSE
2007-03-04	Night	179.38	Regular	TRUE	3	6	2007	FALSE
2007-03-05	Afternoon	502.136	Pre_DST_Week	FALSE	3	0	2007	FALSE
2007-03-05	Evening	131.968	Pre_DST_Week	FALSE	3	0	2007	FALSE
2007-03-05	Morning	142.803	Pre_DST_Week	FALSE	3	0	2007	FALSE
2007-03-05	Night	143.825	Pre_DST_Week	FALSE	3	0	2007	FALSE
2007-03-06	Afternoon	264.593	Pre_DST_Week	FALSE	3	1	2007	FALSE
2007-03-06	Evening	145.363	Pre_DST_Week	FALSE	3	1	2007	FALSE
2007-03-06	Morning	203.122	Pre_DST_Week	FALSE	3	1	2007	FALSE
2007-03-06	Night	50	Pre_DST_Week	FALSE	3	1	2007	FALSE
2007-03-07	Afternoon	507.16	Pre_DST_Week	FALSE	3	2	2007	FALSE
2007-03-07	Evening	218.756	Pre_DST_Week	FALSE	3	2	2007	FALSE
2007-03-07	Morning	671.264	Pre_DST_Week	FALSE	3	2	2007	FALSE
2007-03-07	Night	271.103	Pre_DST_Week	FALSE	3	2	2007	FALSE
2007-03-08	Afternoon	143.33	Pre_DST_Week	FALSE	3	3	2007	FALSE
2007-03-08	Evening	320.159	Pre_DST_Week	FALSE	3	3	2007	FALSE
2007-03-08	Morning	91.6667	Pre_DST_Week	FALSE	3	3	2007	FALSE
2007-03-08	Night	296.965	Pre_DST_Week	FALSE	3	3	2007	FALSE
2007-03-09	Afternoon	415.432	Pre_DST_Week	FALSE	3	4	2007	FALSE
2007-03-09	Evening	177.092	Pre_DST_Week	FALSE	3	4	2007	FALSE
2007-03-09	Morning	74.175	Pre_DST_Week	FALSE	3	4	2007	FALSE
2007-03-09	Night	158.76	Pre_DST_Week	FALSE	3	4	2007	FALSE
2007-03-10	Afternoon	134.968	Regular	TRUE	3	5	2007	FALSE
2007-03-10	Evening	25	Regular	TRUE	3	5	2007	FALSE
2007-03-10	Morning	50	Regular	TRUE	3	5	2007	FALSE
2007-03-10	Night	450.345	Regular	TRUE	3	5	2007	FALSE
2007-03-11	Afternoon	126.073	Regular	TRUE	3	6	2007	FALSE
2007-03-11	Morning	50	Regular	TRUE	3	6	2007	FALSE
2007-03-12	Afternoon	95.42	DST_Week	FALSE	3	0	2007	FALSE
2007-03-12	Evening	157.309	DST_Week	FALSE	3	0	2007	FALSE
2007-03-12	Morning	125.04	DST_Week	FALSE	3	0	2007	FALSE
2007-03-13	Afternoon	77.5417	DST_Week	FALSE	3	1	2007	FALSE
2007-03-13	Evening	40.1238	DST_Week	FALSE	3	1	2007	FALSE
2007-03-13	Morning	232.183	DST_Week	FALSE	3	1	2007	FALSE
2007-03-14	Afternoon	56.7891	DST_Week	FALSE	3	2	2007	FALSE
2007-03-14	Evening	37.4712	DST_Week	FALSE	3	2	2007	FALSE
2007-03-14	Morning	42.2533	DST_Week	FALSE	3	2	2007	FALSE
2007-03-14	Night	44.7595	DST_Week	FALSE	3	2	2007	FALSE
2007-03-15	Afternoon	78.0246	DST_Week	FALSE	3	3	2007	FALSE
2007-03-15	Evening	43.0757	DST_Week	FALSE	3	3	2007	FALSE
2007-03-15	Morning	44.1376	DST_Week	FALSE	3	3	2007	FALSE
2007-03-15	Night	47.7047	DST_Week	FALSE	3	3	2007	FALSE
2007-03-16	Afternoon	65.0029	DST_Week	FALSE	3	4	2007	FALSE
2007-03-16	Evening	37.9202	DST_Week	FALSE	3	4	2007	FALSE
2007-03-16	Morning	53.0331	DST_Week	FALSE	3	4	2007	FALSE
2007-03-16	Night	38.2224	DST_Week	FALSE	3	4	2007	FALSE
2007-03-17	Afternoon	32.1834	Regular	TRUE	3	5	2007	FALSE
2007-03-17	Evening	35.5111	Regular	TRUE	3	5	2007	FALSE
2007-03-17	Morning	56.1813	Regular	TRUE	3	5	2007	FALSE
2007-03-17	Night	27.5	Regular	TRUE	3	5	2007	FALSE
2007-03-18	Afternoon	44.6487	Regular	TRUE	3	6	2007	FALSE
2007-03-18	Evening	39.3797	Regular	TRUE	3	6	2007	FALSE
2007-03-18	Morning	65.5064	Regular	TRUE	3	6	2007	FALSE
2007-03-18	Night	339.898	Regular	TRUE	3	6	2007	FALSE
2007-03-19	Afternoon	94.0868	Post_DST_Week	FALSE	3	0	2007	FALSE
2007-03-19	Evening	55.6386	Post_DST_Week	FALSE	3	0	2007	FALSE
2007-03-19	Morning	50.9074	Post_DST_Week	FALSE	3	0	2007	FALSE
2007-03-19	Night	51.374	Post_DST_Week	FALSE	3	0	2007	FALSE
2007-03-20	Afternoon	130.47	Post_DST_Week	FALSE	3	1	2007	FALSE
2007-03-20	Evening	74.9029	Post_DST_Week	FALSE	3	1	2007	FALSE
2007-03-20	Morning	93.0264	Post_DST_Week	FALSE	3	1	2007	FALSE
2007-03-20	Night	110.309	Post_DST_Week	FALSE	3	1	2007	FALSE
2007-03-21	Afternoon	100.707	Post_DST_Week	FALSE	3	2	2007	FALSE
2007-03-21	Evening	49.5966	Post_DST_Week	FALSE	3	2	2007	FALSE
2007-03-21	Morning	70.1083	Post_DST_Week	FALSE	3	2	2007	FALSE
2007-03-21	Night	54.51	Post_DST_Week	FALSE	3	2	2007	FALSE
2007-03-22	Afternoon	163.006	Post_DST_Week	FALSE	3	3	2007	FALSE
2007-03-22	Evening	53.3937	Post_DST_Week	FALSE	3	3	2007	FALSE
2007-03-22	Morning	88.2471	Post_DST_Week	FALSE	3	3	2007	FALSE
2007-03-22	Night	116.9	Post_DST_Week	FALSE	3	3	2007	FALSE
2007-03-23	Afternoon	163.652	Post_DST_Week	FALSE	3	4	2007	FALSE
2007-03-23	Evening	61.5725	Post_DST_Week	FALSE	3	4	2007	FALSE
2007-03-23	Morning	56.8182	Post_DST_Week	FALSE	3	4	2007	FALSE
2007-03-23	Night	40	Post_DST_Week	FALSE	3	4	2007	FALSE
2007-03-24	Afternoon	54.0988	Regular	TRUE	3	5	2007	FALSE
2007-03-24	Evening	27.9894	Regular	TRUE	3	5	2007	FALSE
2007-03-24	Morning	72.6394	Regular	TRUE	3	5	2007	FALSE
2007-03-24	Night	37.5	Regular	TRUE	3	5	2007	FALSE
2007-03-25	Afternoon	73.4414	Regular	TRUE	3	6	2007	FALSE
2007-03-25	Evening	40.7082	Regular	TRUE	3	6	2007	FALSE
2007-03-25	Morning	105.409	Regular	TRUE	3	6	2007	FALSE
2007-03-25	Night	64.736	Regular	TRUE	3	6	2007	FALSE
2007-03-26	Afternoon	70.01	Regular	FALSE	3	0	2007	FALSE
2007-03-26	Evening	70.3018	Regular	FALSE	3	0	2007	FALSE
2007-03-26	Morning	123.206	Regular	FALSE	3	0	2007	FALSE
2007-03-26	Night	70.0883	Regular	FALSE	3	0	2007	FALSE
2007-03-27	Afternoon	77.9027	Regular	FALSE	3	1	2007	FALSE
2007-03-27	Evening	46.3454	Regular	FALSE	3	1	2007	FALSE
2007-03-27	Morning	33.9286	Regular	FALSE	3	1	2007	FALSE
2007-03-27	Night	48.311	Regular	FALSE	3	1	2007	FALSE
2007-03-28	Afternoon	71.0097	Regular	FALSE	3	2	2007	FALSE
2007-03-28	Evening	77.9852	Regular	FALSE	3	2	2007	FALSE
2007-03-28	Morning	39.359	Regular	FALSE	3	2	2007	FALSE
2007-03-28	Night	141.524	Regular	FALSE	3	2	2007	FALSE
2007-03-29	Afternoon	184.698	Regular	FALSE	3	3	2007	FALSE
2007-03-29	Evening	273.132	Regular	FALSE	3	3	2007	FALSE
2007-03-29	Morning	71.3455	Regular	FALSE	3	3	2007	FALSE
2007-03-29	Night	609.125	Regular	FALSE	3	3	2007	FALSE
2007-03-30	Afternoon	301.991	Regular	FALSE	3	4	2007	FALSE
2007-03-30	Evening	289.725	Regular	FALSE	3	4	2007	FALSE
2007-03-30	Morning	42.3511	Regular	FALSE	3	4	2007	FALSE
2007-03-30	Night	203.033	Regular	FALSE	3	4	2007	FALSE
2007-03-31	Afternoon	130.905	Regular	TRUE	3	5	2007	FALSE
2007-03-31	Evening	47.0389	Regular	TRUE	3	5	2007	FALSE
2007-03-31	Morning	47.7273	Regular	TRUE	3	5	2007	FALSE
2007-03-31	Night	217.513	Regular	TRUE	3	5	2007	FALSE
2007-04-01	Afternoon	92.3346	Regular	TRUE	4	6	2007	FALSE
2007-04-01	Evening	90.8403	Regular	TRUE	4	6	2007	FALSE
2007-04-01	Morning	60.8555	Regular	TRUE	4	6	2007	FALSE
2007-04-01	Night	147.293	Regular	TRUE	4	6	2007	FALSE
2007-04-02	Afternoon	224.071	Regular	FALSE	4	0	2007	FALSE
2007-04-02	Evening	96.9031	Regular	FALSE	4	0	2007	FALSE
2007-04-02	Morning	122.246	Regular	FALSE	4	0	2007	FALSE
2007-04-02	Night	68.3333	Regular	FALSE	4	0	2007	FALSE
2007-04-03	Afternoon	491.763	Regular	FALSE	4	1	2007	FALSE
2007-04-03	Evening	164.522	Regular	FALSE	4	1	2007	FALSE
2007-04-03	Morning	98.345	Regular	FALSE	4	1	2007	FALSE
2007-04-03	Night	312.651	Regular	FALSE	4	1	2007	FALSE
2007-04-04	Afternoon	308.708	Regular	FALSE	4	2	2007	FALSE
2007-04-04	Evening	225.004	Regular	FALSE	4	2	2007	FALSE
2007-04-04	Morning	151.064	Regular	FALSE	4	2	2007	FALSE
2007-04-04	Night	576.524	Regular	FALSE	4	2	2007	FALSE
2007-04-05	Afternoon	114.078	Regular	FALSE	4	3	2007	FALSE
2007-04-05	Evening	92.3456	Regular	FALSE	4	3	2007	FALSE
2007-04-05	Morning	57.7509	Regular	FALSE	4	3	2007	FALSE
2007-04-05	Night	25	Regular	FALSE	4	3	2007	FALSE
2007-04-06	Afternoon	129.487	Regular	FALSE	4	4	2007	FALSE
2007-04-06	Evening	55.206	Regular	FALSE	4	4	2007	FALSE
2007-04-06	Morning	129.163	Regular	FALSE	4	4	2007	FALSE
2007-04-06	Night	105.743	Regular	FALSE	4	4	2007	FALSE
2007-04-07	Afternoon	43.2794	Regular	TRUE	4	5	2007	FALSE
2007-04-07	Evening	37.9729	Regular	TRUE	4	5	2007	FALSE
2007-04-07	Morning	75.33	Regular	TRUE	4	5	2007	FALSE
2007-04-07	Night	153.75	Regular	TRUE	4	5	2007	FALSE
2007-04-08	Afternoon	157.919	Regular	TRUE	4	6	2007	FALSE
2007-04-08	Evening	49.6346	Regular	TRUE	4	6	2007	FALSE
2007-04-08	Morning	35.8133	Regular	TRUE	4	6	2007	FALSE
2007-04-08	Night	50	Regular	TRUE	4	6	2007	FALSE
2007-04-09	Afternoon	148.211	Regular	FALSE	4	0	2007	FALSE
2007-04-09	Evening	66.5315	Regular	FALSE	4	0	2007	FALSE
2007-04-09	Morning	183.468	Regular	FALSE	4	0	2007	FALSE
2007-04-09	Night	160.908	Regular	FALSE	4	0	2007	FALSE
2008-02-09	Afternoon	115.429	Regular	TRUE	2	5	2008	FALSE
2008-02-09	Evening	149.313	Regular	TRUE	2	5	2008	FALSE
2008-02-09	Morning	204.262	Regular	TRUE	2	5	2008	FALSE
2008-02-09	Night	72.02	Regular	TRUE	2	5	2008	FALSE
2008-02-10	Afternoon	80.8368	Regular	TRUE	2	6	2008	FALSE
2008-02-10	Evening	78.6692	Regular	TRUE	2	6	2008	FALSE
2008-02-10	Morning	118.144	Regular	TRUE	2	6	2008	FALSE
2008-02-10	Night	98.3189	Regular	TRUE	2	6	2008	FALSE
2008-02-11	Afternoon	204.551	Regular	FALSE	2	0	2008	FALSE
2008-02-11	Evening	99.9684	Regular	FALSE	2	0	2008	FALSE
2008-02-11	Morning	143.034	Regular	FALSE	2	0	2008	FALSE
2008-02-11	Night	75	Regular	FALSE	2	0	2008	FALSE
2008-02-12	Afternoon	75.6444	Regular	FALSE	2	1	2008	FALSE
2008-02-12	Evening	83.9108	Regular	FALSE	2	1	2008	FALSE
2008-02-12	Morning	167.931	Regular	FALSE	2	1	2008	FALSE
2008-02-12	Night	67.5693	Regular	FALSE	2	1	2008	FALSE
2008-02-13	Afternoon	133.442	Regular	FALSE	2	2	2008	FALSE
2008-02-13	Evening	147.188	Regular	FALSE	2	2	2008	FALSE
2008-02-13	Morning	182.939	Regular	FALSE	2	2	2008	FALSE
2008-02-13	Night	266.622	Regular	FALSE	2	2	2008	FALSE
2008-02-14	Afternoon	169.151	Regular	FALSE	2	3	2008	FALSE
2008-02-14	Evening	84.7857	Regular	FALSE	2	3	2008	FALSE
2008-02-14	Morning	109.847	Regular	FALSE	2	3	2008	FALSE
2008-02-14	Night	112.082	Regular	FALSE	2	3	2008	FALSE
2008-02-15	Afternoon	141.599	Regular	FALSE	2	4	2008	FALSE
2008-02-15	Evening	314.042	Regular	FALSE	2	4	2008	FALSE
2008-02-15	Morning	128.975	Regular	FALSE	2	4	2008	FALSE
2008-02-15	Night	180.574	Regular	FALSE	2	4	2008	FALSE
2008-02-16	Afternoon	98.5692	Regular	TRUE	2	5	2008	FALSE
2008-02-16	Evening	101.317	Regular	TRUE	2	5	2008	FALSE
2008-02-16	Morning	178.873	Regular	TRUE	2	5	2008	FALSE
2008-02-16	Night	134.167	Regular	TRUE	2	5	2008	FALSE
2008-02-17	Afternoon	92.3843	Regular	TRUE	2	6	2008	FALSE
2008-02-17	Evening	88.4735	Regular	TRUE	2	6	2008	FALSE
2008-02-17	Morning	66.74	Regular	TRUE	2	6	2008	FALSE
2008-02-17	Night	77.33	Regular	TRUE	2	6	2008	FALSE
2008-02-18	Afternoon	138.341	Regular	FALSE	2	0	2008	TRUE
2008-02-18	Evening	139.791	Regular	FALSE	2	0	2008	TRUE
2008-02-18	Morning	206.543	Regular	FALSE	2	0	2008	TRUE
2008-02-18	Night	64.706	Regular	FALSE	2	0	2008	TRUE
2008-02-19	Afternoon	108.561	Regular	FALSE	2	1	2008	FALSE
2008-02-19	Evening	221.371	Regular	FALSE	2	1	2008	FALSE
2008-02-19	Morning	96.6361	Regular	FALSE	2	1	2008	FALSE
2008-02-19	Night	181.088	Regular	FALSE	2	1	2008	FALSE
2008-02-20	Afternoon	190.155	Regular	FALSE	2	2	2008	FALSE
2008-02-20	Evening	121.421	Regular	FALSE	2	2	2008	FALSE
2008-02-20	Morning	133.186	Regular	FALSE	2	2	2008	FALSE
2008-02-20	Night	105.084	Regular	FALSE	2	2	2008	FALSE
2008-02-21	Afternoon	328.195	Regular	FALSE	2	3	2008	FALSE
2008-02-21	Evening	227.747	Regular	FALSE	2	3	2008	FALSE
2008-02-21	Morning	90.2358	Regular	FALSE	2	3	2008	FALSE
2008-02-21	Night	276.874	Regular	FALSE	2	3	2008	FALSE
2008-02-22	Afternoon	89.0662	Regular	FALSE	2	4	2008	FALSE
2008-02-22	Evening	149.494	Regular	FALSE	2	4	2008	FALSE
2008-02-22	Morning	126.05	Regular	FALSE	2	4	2008	FALSE
2008-02-22	Night	191.735	Regular	FALSE	2	4	2008	FALSE
2008-02-23	Afternoon	97.6482	Regular	TRUE	2	5	2008	FALSE
2008-02-23	Evening	154.489	Regular	TRUE	2	5	2008	FALSE
2008-02-23	Morning	109.337	Regular	TRUE	2	5	2008	FALSE
2008-02-23	Night	20	Regular	TRUE	2	5	2008	FALSE
2008-02-24	Afternoon	259.389	Regular	TRUE	2	6	2008	FALSE
2008-02-24	Evening	137.671	Regular	TRUE	2	6	2008	FALSE
2008-02-24	Morning	130.754	Regular	TRUE	2	6	2008	FALSE
2008-02-24	Night	248.559	Regular	TRUE	2	6	2008	FALSE
2008-02-25	Afternoon	203.444	Regular	FALSE	2	0	2008	FALSE
2008-02-25	Evening	204.99	Regular	FALSE	2	0	2008	FALSE
2008-02-25	Morning	120.8	Regular	FALSE	2	0	2008	FALSE
2008-02-25	Night	67.1429	Regular	FALSE	2	0	2008	FALSE
2008-02-26	Afternoon	98.8551	Regular	FALSE	2	1	2008	FALSE
2008-02-26	Evening	111.086	Regular	FALSE	2	1	2008	FALSE
2008-02-26	Morning	131.256	Regular	FALSE	2	1	2008	FALSE
2008-02-26	Night	98.0718	Regular	FALSE	2	1	2008	FALSE
2008-02-27	Afternoon	103.201	Regular	FALSE	2	2	2008	FALSE
2008-02-27	Evening	135.878	Regular	FALSE	2	2	2008	FALSE
2008-02-27	Morning	273.407	Regular	FALSE	2	2	2008	FALSE
2008-02-27	Night	178.859	Regular	FALSE	2	2	2008	FALSE
2008-02-28	Afternoon	151.415	Regular	FALSE	2	3	2008	FALSE
2008-02-28	Evening	103.772	Regular	FALSE	2	3	2008	FALSE
2008-02-28	Morning	202.994	Regular	FALSE	2	3	2008	FALSE
2008-02-28	Night	94.706	Regular	FALSE	2	3	2008	FALSE
2008-02-29	Afternoon	109.348	Regular	FALSE	2	4	2008	FALSE
2008-02-29	Evening	154.934	Regular	FALSE	2	4	2008	FALSE
2008-02-29	Morning	172.498	Regular	FALSE	2	4	2008	FALSE
2008-02-29	Night	198.137	Regular	FALSE	2	4	2008	FALSE
2008-03-01	Afternoon	128.609	Regular	TRUE	3	5	2008	FALSE
2008-03-01	Evening	204.443	Regular	TRUE	3	5	2008	FALSE
2008-03-01	Morning	182.89	Regular	TRUE	3	5	2008	FALSE
2008-03-01	Night	134.66	Regular	TRUE	3	5	2008	FALSE
2008-03-02	Afternoon	151.757	Regular	TRUE	3	6	2008	FALSE
2008-03-02	Evening	149.909	Regular	TRUE	3	6	2008	FALSE
2008-03-02	Morning	237.869	Regular	TRUE	3	6	2008	FALSE
2008-03-02	Night	111.273	Regular	TRUE	3	6	2008	FALSE
2008-03-03	Afternoon	109.828	Pre_DST_Week	FALSE	3	0	2008	FALSE
2008-03-03	Evening	137.009	Pre_DST_Week	FALSE	3	0	2008	FALSE
2008-03-03	Morning	139.373	Pre_DST_Week	FALSE	3	0	2008	FALSE
2008-03-03	Night	82.6475	Pre_DST_Week	FALSE	3	0	2008	FALSE
2008-03-04	Afternoon	93.7897	Pre_DST_Week	FALSE	3	1	2008	FALSE
2008-03-04	Evening	104.515	Pre_DST_Week	FALSE	3	1	2008	FALSE
2008-03-04	Morning	116.326	Pre_DST_Week	FALSE	3	1	2008	FALSE
2008-03-04	Night	176.988	Pre_DST_Week	FALSE	3	1	2008	FALSE
2008-03-05	Afternoon	130.238	Pre_DST_Week	FALSE	3	2	2008	FALSE
2008-03-05	Evening	221.175	Pre_DST_Week	FALSE	3	2	2008	FALSE
2008-03-05	Morning	173.504	Pre_DST_Week	FALSE	3	2	2008	FALSE
2008-03-05	Night	131.878	Pre_DST_Week	FALSE	3	2	2008	FALSE
2008-03-06	Afternoon	98.3002	Pre_DST_Week	FALSE	3	3	2008	FALSE
2008-03-06	Evening	105.442	Pre_DST_Week	FALSE	3	3	2008	FALSE
2008-03-06	Morning	91.7302	Pre_DST_Week	FALSE	3	3	2008	FALSE
2008-03-06	Night	57.5	Pre_DST_Week	FALSE	3	3	2008	FALSE
2008-03-07	Afternoon	138.435	Pre_DST_Week	FALSE	3	4	2008	FALSE
2008-03-07	Evening	253.095	Pre_DST_Week	FALSE	3	4	2008	FALSE
2008-03-07	Morning	105.104	Pre_DST_Week	FALSE	3	4	2008	FALSE
2008-03-07	Night	170.1	Pre_DST_Week	FALSE	3	4	2008	FALSE
2008-03-08	Afternoon	105.387	Regular	TRUE	3	5	2008	FALSE
2008-03-08	Evening	159.052	Regular	TRUE	3	5	2008	FALSE
2008-03-08	Morning	242.625	Regular	TRUE	3	5	2008	FALSE
2008-03-08	Night	65	Regular	TRUE	3	5	2008	FALSE
2008-03-09	Afternoon	73.6136	Regular	TRUE	3	6	2008	FALSE
2008-03-09	Evening	161.002	Regular	TRUE	3	6	2008	FALSE
2008-03-09	Morning	154	Regular	TRUE	3	6	2008	FALSE
2008-03-09	Night	233.08	Regular	TRUE	3	6	2008	FALSE
2008-03-10	Afternoon	247.723	DST_Week	FALSE	3	0	2008	FALSE
2008-03-10	Evening	184.917	DST_Week	FALSE	3	0	2008	FALSE
2008-03-10	Morning	134.239	DST_Week	FALSE	3	0	2008	FALSE
2008-03-10	Night	100.828	DST_Week	FALSE	3	0	2008	FALSE
2008-03-11	Afternoon	168.187	DST_Week	FALSE	3	1	2008	FALSE
2008-03-11	Evening	158.822	DST_Week	FALSE	3	1	2008	FALSE
2008-03-11	Morning	359.457	DST_Week	FALSE	3	1	2008	FALSE
2008-03-11	Night	107.72	DST_Week	FALSE	3	1	2008	FALSE
2008-03-12	Afternoon	183.204	DST_Week	FALSE	3	2	2008	FALSE
2008-03-12	Evening	202.303	DST_Week	FALSE	3	2	2008	FALSE
2008-03-12	Morning	108.849	DST_Week	FALSE	3	2	2008	FALSE
2008-03-12	Night	569.803	DST_Week	FALSE	3	2	2008	FALSE
2008-03-13	Afternoon	169.013	DST_Week	FALSE	3	3	2008	FALSE
2008-03-13	Evening	147.024	DST_Week	FALSE	3	3	2008	FALSE
2008-03-13	Morning	136.64	DST_Week	FALSE	3	3	2008	FALSE
2008-03-13	Night	91.0015	DST_Week	FALSE	3	3	2008	FALSE
2008-03-14	Afternoon	82.2917	DST_Week	FALSE	3	4	2008	FALSE
2008-03-14	Evening	277.94	DST_Week	FALSE	3	4	2008	FALSE
2008-03-14	Morning	114.14	DST_Week	FALSE	3	4	2008	FALSE
2008-03-14	Night	123.677	DST_Week	FALSE	3	4	2008	FALSE
2008-03-15	Afternoon	106.849	Regular	TRUE	3	5	2008	FALSE
2008-03-15	Evening	107.875	Regular	TRUE	3	5	2008	FALSE
2008-03-15	Morning	78.3162	Regular	TRUE	3	5	2008	FALSE
2008-03-15	Night	125.293	Regular	TRUE	3	5	2008	FALSE
2008-03-16	Afternoon	143.383	Regular	TRUE	3	6	2008	FALSE
2008-03-16	Evening	206.637	Regular	TRUE	3	6	2008	FALSE
2008-03-16	Morning	133.162	Regular	TRUE	3	6	2008	FALSE
2008-03-16	Night	73.75	Regular	TRUE	3	6	2008	FALSE
2008-03-17	Afternoon	114.382	Post_DST_Week	FALSE	3	0	2008	FALSE
2008-03-17	Evening	241.321	Post_DST_Week	FALSE	3	0	2008	FALSE
2008-03-17	Morning	78.8667	Post_DST_Week	FALSE	3	0	2008	FALSE
2008-03-17	Night	188.912	Post_DST_Week	FALSE	3	0	2008	FALSE
2008-03-18	Afternoon	216.148	Post_DST_Week	FALSE	3	1	2008	FALSE
2008-03-18	Evening	147.863	Post_DST_Week	FALSE	3	1	2008	FALSE
2008-03-18	Morning	285.293	Post_DST_Week	FALSE	3	1	2008	FALSE
2008-03-18	Night	102.015	Post_DST_Week	FALSE	3	1	2008	FALSE
2008-03-19	Afternoon	130.368	Post_DST_Week	FALSE	3	2	2008	FALSE
2008-03-19	Evening	181.154	Post_DST_Week	FALSE	3	2	2008	FALSE
2008-03-19	Morning	136.432	Post_DST_Week	FALSE	3	2	2008	FALSE
2008-03-19	Night	192.693	Post_DST_Week	FALSE	3	2	2008	FALSE
2008-03-20	Afternoon	79.2362	Post_DST_Week	FALSE	3	3	2008	FALSE
2008-03-20	Evening	83.493	Post_DST_Week	FALSE	3	3	2008	FALSE
2008-03-20	Morning	181.131	Post_DST_Week	FALSE	3	3	2008	FALSE
2008-03-20	Night	79.9549	Post_DST_Week	FALSE	3	3	2008	FALSE
2008-03-21	Afternoon	114.274	Post_DST_Week	FALSE	3	4	2008	FALSE
2008-03-21	Evening	122.123	Post_DST_Week	FALSE	3	4	2008	FALSE
2008-03-21	Morning	183.054	Post_DST_Week	FALSE	3	4	2008	FALSE
2008-03-21	Night	87.4326	Post_DST_Week	FALSE	3	4	2008	FALSE
2008-03-22	Afternoon	113.914	Regular	TRUE	3	5	2008	FALSE
2008-03-22	Evening	134.393	Regular	TRUE	3	5	2008	FALSE
2008-03-22	Morning	88.6219	Regular	TRUE	3	5	2008	FALSE
2008-03-22	Night	150.643	Regular	TRUE	3	5	2008	FALSE
2008-03-23	Afternoon	99.0986	Regular	TRUE	3	6	2008	FALSE
2008-03-23	Evening	65.7191	Regular	TRUE	3	6	2008	FALSE
2008-03-23	Morning	139.064	Regular	TRUE	3	6	2008	FALSE
2008-03-23	Night	76.46	Regular	TRUE	3	6	2008	FALSE
2008-03-24	Afternoon	105.503	Regular	FALSE	3	0	2008	FALSE
2008-03-24	Evening	83.3755	Regular	FALSE	3	0	2008	FALSE
2008-03-24	Morning	77.0916	Regular	FALSE	3	0	2008	FALSE
2008-03-24	Night	64.7125	Regular	FALSE	3	0	2008	FALSE
2008-03-25	Afternoon	163.571	Regular	FALSE	3	1	2008	FALSE
2008-03-25	Evening	132.969	Regular	FALSE	3	1	2008	FALSE
2008-03-25	Morning	146.529	Regular	FALSE	3	1	2008	FALSE
2008-03-25	Night	97.8306	Regular	FALSE	3	1	2008	FALSE
2008-03-26	Afternoon	174.572	Regular	FALSE	3	2	2008	FALSE
2008-03-26	Evening	218.317	Regular	FALSE	3	2	2008	FALSE
2008-03-26	Morning	103.699	Regular	FALSE	3	2	2008	FALSE
2008-03-26	Night	52.6136	Regular	FALSE	3	2	2008	FALSE
2008-03-27	Afternoon	277.278	Regular	FALSE	3	3	2008	FALSE
2008-03-27	Evening	212.499	Regular	FALSE	3	3	2008	FALSE
2008-03-27	Morning	136.355	Regular	FALSE	3	3	2008	FALSE
2008-03-27	Night	97.7561	Regular	FALSE	3	3	2008	FALSE
2008-03-28	Afternoon	147.018	Regular	FALSE	3	4	2008	FALSE
2008-03-28	Evening	162.08	Regular	FALSE	3	4	2008	FALSE
2008-03-28	Morning	155.452	Regular	FALSE	3	4	2008	FALSE
2008-03-28	Night	30.7383	Regular	FALSE	3	4	2008	FALSE
2008-03-29	Afternoon	130.932	Regular	TRUE	3	5	2008	FALSE
2008-03-29	Evening	89.6889	Regular	TRUE	3	5	2008	FALSE
2008-03-29	Morning	100.46	Regular	TRUE	3	5	2008	FALSE
2008-03-29	Night	58.0211	Regular	TRUE	3	5	2008	FALSE
2008-03-30	Afternoon	125.443	Regular	TRUE	3	6	2008	FALSE
2008-03-30	Evening	99.2962	Regular	TRUE	3	6	2008	FALSE
2008-03-30	Morning	120.027	Regular	TRUE	3	6	2008	FALSE
2008-03-30	Night	66.75	Regular	TRUE	3	6	2008	FALSE
2008-03-31	Afternoon	145.385	Regular	FALSE	3	0	2008	FALSE
2008-03-31	Evening	183.038	Regular	FALSE	3	0	2008	FALSE
2008-03-31	Morning	165.721	Regular	FALSE	3	0	2008	FALSE
2008-03-31	Night	150.924	Regular	FALSE	3	0	2008	FALSE
2008-04-01	Afternoon	181.412	Regular	FALSE	4	1	2008	FALSE
2008-04-01	Evening	196.635	Regular	FALSE	4	1	2008	FALSE
2008-04-01	Morning	186.941	Regular	FALSE	4	1	2008	FALSE
2008-04-01	Night	124.111	Regular	FALSE	4	1	2008	FALSE
2008-04-02	Afternoon	228.527	Regular	FALSE	4	2	2008	FALSE
2008-04-02	Evening	128.803	Regular	FALSE	4	2	2008	FALSE
2008-04-02	Morning	188.603	Regular	FALSE	4	2	2008	FALSE
2008-04-02	Night	245.457	Regular	FALSE	4	2	2008	FALSE
2008-04-03	Afternoon	145.986	Regular	FALSE	4	3	2008	FALSE
2008-04-03	Evening	104.837	Regular	FALSE	4	3	2008	FALSE
2008-04-03	Morning	210.198	Regular	FALSE	4	3	2008	FALSE
2008-04-03	Night	58	Regular	FALSE	4	3	2008	FALSE
2008-04-04	Afternoon	207.829	Regular	FALSE	4	4	2008	FALSE
2008-04-04	Evening	237.852	Regular	FALSE	4	4	2008	FALSE
2008-04-04	Morning	178.845	Regular	FALSE	4	4	2008	FALSE
2008-04-04	Night	40.1389	Regular	FALSE	4	4	2008	FALSE
2008-04-05	Afternoon	86.6415	Regular	TRUE	4	5	2008	FALSE
2008-04-05	Evening	162.757	Regular	TRUE	4	5	2008	FALSE
2008-04-05	Morning	274.914	Regular	TRUE	4	5	2008	FALSE
2008-04-05	Night	106.993	Regular	TRUE	4	5	2008	FALSE
2008-04-06	Afternoon	72.8381	Regular	TRUE	4	6	2008	FALSE
2008-04-06	Evening	233.21	Regular	TRUE	4	6	2008	FALSE
2008-04-06	Morning	132.833	Regular	TRUE	4	6	2008	FALSE
2008-04-06	Night	59.61	Regular	TRUE	4	6	2008	FALSE
2008-04-07	Afternoon	196.39	Regular	FALSE	4	0	2008	FALSE
2008-04-07	Evening	216.199	Regular	FALSE	4	0	2008	FALSE
2008-04-07	Morning	189.379	Regular	FALSE	4	0	2008	FALSE
2008-04-07	Night	137.192	Regular	FALSE	4	0	2008	FALSE
2009-02-07	Afternoon	139.575	Regular	TRUE	2	5	2009	FALSE
2009-02-07	Evening	310.331	Regular	TRUE	2	5	2009	FALSE
2009-02-07	Morning	159.877	Regular	TRUE	2	5	2009	FALSE
2009-02-07	Night	205.841	Regular	TRUE	2	5	2009	FALSE
2009-02-08	Afternoon	101.954	Regular	TRUE	2	6	2009	FALSE
2009-02-08	Evening	187.119	Regular	TRUE	2	6	2009	FALSE
2009-02-08	Morning	117.067	Regular	TRUE	2	6	2009	FALSE
2009-02-08	Night	180.218	Regular	TRUE	2	6	2009	FALSE
2009-02-09	Afternoon	103.155	Regular	FALSE	2	0	2009	FALSE
2009-02-09	Evening	117.229	Regular	FALSE	2	0	2009	FALSE
2009-02-09	Morning	136.706	Regular	FALSE	2	0	2009	FALSE
2009-02-09	Night	99.1241	Regular	FALSE	2	0	2009	FALSE
2009-02-10	Afternoon	169.223	Regular	FALSE	2	1	2009	FALSE
2009-02-10	Evening	214.085	Regular	FALSE	2	1	2009	FALSE
2009-02-10	Morning	156.485	Regular	FALSE	2	1	2009	FALSE
2009-02-10	Night	245.761	Regular	FALSE	2	1	2009	FALSE
2009-02-11	Afternoon	115.83	Regular	FALSE	2	2	2009	FALSE
2009-02-11	Evening	273.314	Regular	FALSE	2	2	2009	FALSE
2009-02-11	Morning	207.172	Regular	FALSE	2	2	2009	FALSE
2009-02-11	Night	228.088	Regular	FALSE	2	2	2009	FALSE
2009-02-12	Afternoon	331.691	Regular	FALSE	2	3	2009	FALSE
2009-02-12	Evening	163.865	Regular	FALSE	2	3	2009	FALSE
2009-02-12	Morning	110.853	Regular	FALSE	2	3	2009	FALSE
2009-02-12	Night	241.564	Regular	FALSE	2	3	2009	FALSE
2009-02-13	Afternoon	224.205	Regular	FALSE	2	4	2009	FALSE
2009-02-13	Evening	205.394	Regular	FALSE	2	4	2009	FALSE
2009-02-13	Morning	124.112	Regular	FALSE	2	4	2009	FALSE
2009-02-13	Night	173.7	Regular	FALSE	2	4	2009	FALSE
2009-02-14	Afternoon	158.519	Regular	TRUE	2	5	2009	FALSE
2009-02-14	Evening	151.808	Regular	TRUE	2	5	2009	FALSE
2009-02-14	Morning	93.9153	Regular	TRUE	2	5	2009	FALSE
2009-02-14	Night	56.9207	Regular	TRUE	2	5	2009	FALSE
2009-02-15	Afternoon	130.177	Regular	TRUE	2	6	2009	FALSE
2009-02-15	Evening	99.7918	Regular	TRUE	2	6	2009	FALSE
2009-02-15	Morning	168.636	Regular	TRUE	2	6	2009	FALSE
2009-02-15	Night	104.239	Regular	TRUE	2	6	2009	FALSE
2009-02-16	Afternoon	242.726	Regular	FALSE	2	0	2009	TRUE
2009-02-16	Evening	180.527	Regular	FALSE	2	0	2009	TRUE
2009-02-16	Morning	120.378	Regular	FALSE	2	0	2009	TRUE
2009-02-16	Night	459.118	Regular	FALSE	2	0	2009	TRUE
2009-02-17	Afternoon	106.811	Regular	FALSE	2	1	2009	FALSE
2009-02-17	Evening	118.682	Regular	FALSE	2	1	2009	FALSE
2009-02-17	Morning	134.91	Regular	FALSE	2	1	2009	FALSE
2009-02-17	Night	85.725	Regular	FALSE	2	1	2009	FALSE
2009-02-18	Afternoon	159.618	Regular	FALSE	2	2	2009	FALSE
2009-02-18	Evening	100.953	Regular	FALSE	2	2	2009	FALSE
2009-02-18	Morning	212.398	Regular	FALSE	2	2	2009	FALSE
2009-02-18	Night	133.353	Regular	FALSE	2	2	2009	FALSE
2009-02-19	Afternoon	96.5796	Regular	FALSE	2	3	2009	FALSE
2009-02-19	Evening	146.318	Regular	FALSE	2	3	2009	FALSE
2009-02-19	Morning	149.865	Regular	FALSE	2	3	2009	FALSE
2009-02-19	Night	220.526	Regular	FALSE	2	3	2009	FALSE
2009-02-20	Afternoon	284.405	Regular	FALSE	2	4	2009	FALSE
2009-02-20	Evening	137.978	Regular	FALSE	2	4	2009	FALSE
2009-02-20	Morning	145.615	Regular	FALSE	2	4	2009	FALSE
2009-02-20	Night	278.264	Regular	FALSE	2	4	2009	FALSE
2009-02-21	Afternoon	115.895	Regular	TRUE	2	5	2009	FALSE
2009-02-21	Evening	124.031	Regular	TRUE	2	5	2009	FALSE
2009-02-21	Morning	131.162	Regular	TRUE	2	5	2009	FALSE
2009-02-21	Night	155.377	Regular	TRUE	2	5	2009	FALSE
2009-02-22	Afternoon	128.48	Regular	TRUE	2	6	2009	FALSE
2009-02-22	Evening	79.5288	Regular	TRUE	2	6	2009	FALSE
2009-02-22	Morning	106.113	Regular	TRUE	2	6	2009	FALSE
2009-02-22	Night	149.094	Regular	TRUE	2	6	2009	FALSE
2009-02-23	Afternoon	147.464	Regular	FALSE	2	0	2009	FALSE
2009-02-23	Evening	223.816	Regular	FALSE	2	0	2009	FALSE
2009-02-23	Morning	411.367	Regular	FALSE	2	0	2009	FALSE
2009-02-23	Night	182.805	Regular	FALSE	2	0	2009	FALSE
2009-02-24	Afternoon	131.355	Regular	FALSE	2	1	2009	FALSE
2009-02-24	Evening	114.128	Regular	FALSE	2	1	2009	FALSE
2009-02-24	Morning	417.071	Regular	FALSE	2	1	2009	FALSE
2009-02-24	Night	155.69	Regular	FALSE	2	1	2009	FALSE
2009-02-25	Afternoon	168.18	Regular	FALSE	2	2	2009	FALSE
2009-02-25	Evening	115.07	Regular	FALSE	2	2	2009	FALSE
2009-02-25	Morning	129.174	Regular	FALSE	2	2	2009	FALSE
2009-02-25	Night	188.564	Regular	FALSE	2	2	2009	FALSE
2009-02-26	Afternoon	191.405	Regular	FALSE	2	3	2009	FALSE
2009-02-26	Evening	186.396	Regular	FALSE	2	3	2009	FALSE
2009-02-26	Morning	155.841	Regular	FALSE	2	3	2009	FALSE
2009-02-26	Night	70.5094	Regular	FALSE	2	3	2009	FALSE
2009-02-27	Afternoon	242.352	Regular	FALSE	2	4	2009	FALSE
2009-02-27	Evening	215.303	Regular	FALSE	2	4	2009	FALSE
2009-02-27	Morning	238.142	Regular	FALSE	2	4	2009	FALSE
2009-02-27	Night	319.986	Regular	FALSE	2	4	2009	FALSE
2009-02-28	Afternoon	141.81	Regular	TRUE	2	5	2009	FALSE
2009-02-28	Evening	134.905	Regular	TRUE	2	5	2009	FALSE
2009-02-28	Morning	209.286	Regular	TRUE	2	5	2009	FALSE
2009-02-28	Night	210.561	Regular	TRUE	2	5	2009	FALSE
2009-03-01	Afternoon	189.094	Regular	TRUE	3	6	2009	FALSE
2009-03-01	Evening	156.788	Regular	TRUE	3	6	2009	FALSE
2009-03-01	Morning	176.989	Regular	TRUE	3	6	2009	FALSE
2009-03-01	Night	92.1025	Regular	TRUE	3	6	2009	FALSE
2009-03-02	Afternoon	329.258	Pre_DST_Week	FALSE	3	0	2009	FALSE
2009-03-02	Evening	177.779	Pre_DST_Week	FALSE	3	0	2009	FALSE
2009-03-02	Morning	144.889	Pre_DST_Week	FALSE	3	0	2009	FALSE
2009-03-02	Night	369.645	Pre_DST_Week	FALSE	3	0	2009	FALSE
2009-03-03	Afternoon	161.678	Pre_DST_Week	FALSE	3	1	2009	FALSE
2009-03-03	Evening	215.876	Pre_DST_Week	FALSE	3	1	2009	FALSE
2009-03-03	Morning	184.948	Pre_DST_Week	FALSE	3	1	2009	FALSE
2009-03-03	Night	312.962	Pre_DST_Week	FALSE	3	1	2009	FALSE
2009-03-04	Afternoon	168.665	Pre_DST_Week	FALSE	3	2	2009	FALSE
2009-03-04	Evening	127.581	Pre_DST_Week	FALSE	3	2	2009	FALSE
2009-03-04	Morning	183.604	Pre_DST_Week	FALSE	3	2	2009	FALSE
2009-03-04	Night	105.51	Pre_DST_Week	FALSE	3	2	2009	FALSE
2009-03-05	Afternoon	109.419	Pre_DST_Week	FALSE	3	3	2009	FALSE
2009-03-05	Evening	132.26	Pre_DST_Week	FALSE	3	3	2009	FALSE
2009-03-05	Morning	154.773	Pre_DST_Week	FALSE	3	3	2009	FALSE
2009-03-05	Night	299.251	Pre_DST_Week	FALSE	3	3	2009	FALSE
2009-03-06	Afternoon	186.028	Pre_DST_Week	FALSE	3	4	2009	FALSE
2009-03-06	Evening	122.637	Pre_DST_Week	FALSE	3	4	2009	FALSE
2009-03-06	Morning	146.979	Pre_DST_Week	FALSE	3	4	2009	FALSE
2009-03-06	Night	349.457	Pre_DST_Week	FALSE	3	4	2009	FALSE
2009-03-07	Afternoon	113.593	Regular	TRUE	3	5	2009	FALSE
2009-03-07	Evening	131.992	Regular	TRUE	3	5	2009	FALSE
2009-03-07	Morning	54.5405	Regular	TRUE	3	5	2009	FALSE
2009-03-07	Night	131.842	Regular	TRUE	3	5	2009	FALSE
2009-03-08	Afternoon	170.209	Regular	TRUE	3	6	2009	FALSE
2009-03-08	Evening	142.982	Regular	TRUE	3	6	2009	FALSE
2009-03-08	Morning	160.305	Regular	TRUE	3	6	2009	FALSE
2009-03-08	Night	111.163	Regular	TRUE	3	6	2009	FALSE
2009-03-09	Afternoon	98.4499	DST_Week	FALSE	3	0	2009	FALSE
2009-03-09	Evening	141.102	DST_Week	FALSE	3	0	2009	FALSE
2009-03-09	Morning	127.034	DST_Week	FALSE	3	0	2009	FALSE
2009-03-09	Night	264.058	DST_Week	FALSE	3	0	2009	FALSE
2009-03-10	Afternoon	191.154	DST_Week	FALSE	3	1	2009	FALSE
2009-03-10	Evening	227.626	DST_Week	FALSE	3	1	2009	FALSE
2009-03-10	Morning	311.985	DST_Week	FALSE	3	1	2009	FALSE
2009-03-10	Night	294.284	DST_Week	FALSE	3	1	2009	FALSE
2009-03-11	Afternoon	153.919	DST_Week	FALSE	3	2	2009	FALSE
2009-03-11	Evening	136.889	DST_Week	FALSE	3	2	2009	FALSE
2009-03-11	Morning	156.224	DST_Week	FALSE	3	2	2009	FALSE
2009-03-11	Night	307.525	DST_Week	FALSE	3	2	2009	FALSE
2009-03-12	Afternoon	225.161	DST_Week	FALSE	3	3	2009	FALSE
2009-03-12	Evening	130.483	DST_Week	FALSE	3	3	2009	FALSE
2009-03-12	Morning	160.567	DST_Week	FALSE	3	3	2009	FALSE
2009-03-12	Night	240.583	DST_Week	FALSE	3	3	2009	FALSE
2009-03-13	Afternoon	210.208	DST_Week	FALSE	3	4	2009	FALSE
2009-03-13	Evening	143.421	DST_Week	FALSE	3	4	2009	FALSE
2009-03-13	Morning	157.533	DST_Week	FALSE	3	4	2009	FALSE
2009-03-13	Night	300.736	DST_Week	FALSE	3	4	2009	FALSE
2009-03-14	Afternoon	191.103	Regular	TRUE	3	5	2009	FALSE
2009-03-14	Evening	132.426	Regular	TRUE	3	5	2009	FALSE
2009-03-14	Morning	68.2647	Regular	TRUE	3	5	2009	FALSE
2009-03-14	Night	60.7325	Regular	TRUE	3	5	2009	FALSE
2009-03-15	Afternoon	135.92	Regular	TRUE	3	6	2009	FALSE
2009-03-15	Evening	135.049	Regular	TRUE	3	6	2009	FALSE
2009-03-15	Morning	85.9183	Regular	TRUE	3	6	2009	FALSE
2009-03-15	Night	154.049	Regular	TRUE	3	6	2009	FALSE
2009-03-16	Afternoon	128.491	Post_DST_Week	FALSE	3	0	2009	FALSE
2009-03-16	Evening	128.684	Post_DST_Week	FALSE	3	0	2009	FALSE
2009-03-16	Morning	178.259	Post_DST_Week	FALSE	3	0	2009	FALSE
2009-03-16	Night	238.449	Post_DST_Week	FALSE	3	0	2009	FALSE
2009-03-17	Afternoon	122.689	Post_DST_Week	FALSE	3	1	2009	FALSE
2009-03-17	Evening	106.509	Post_DST_Week	FALSE	3	1	2009	FALSE
2009-03-17	Morning	122.345	Post_DST_Week	FALSE	3	1	2009	FALSE
2009-03-17	Night	131.217	Post_DST_Week	FALSE	3	1	2009	FALSE
2009-03-18	Afternoon	301.614	Post_DST_Week	FALSE	3	2	2009	FALSE
2009-03-18	Evening	149.584	Post_DST_Week	FALSE	3	2	2009	FALSE
2009-03-18	Morning	263.066	Post_DST_Week	FALSE	3	2	2009	FALSE
2009-03-18	Night	187.591	Post_DST_Week	FALSE	3	2	2009	FALSE
2009-03-19	Afternoon	244.903	Post_DST_Week	FALSE	3	3	2009	FALSE
2009-03-19	Evening	116.858	Post_DST_Week	FALSE	3	3	2009	FALSE
2009-03-19	Morning	270.046	Post_DST_Week	FALSE	3	3	2009	FALSE
2009-03-19	Night	229.316	Post_DST_Week	FALSE	3	3	2009	FALSE
2009-03-20	Afternoon	117.767	Post_DST_Week	FALSE	3	4	2009	FALSE
2009-03-20	Evening	120.963	Post_DST_Week	FALSE	3	4	2009	FALSE
2009-03-20	Morning	171.518	Post_DST_Week	FALSE	3	4	2009	FALSE
2009-03-20	Night	327.97	Post_DST_Week	FALSE	3	4	2009	FALSE
2009-03-21	Afternoon	181.619	Regular	TRUE	3	5	2009	FALSE
2009-03-21	Evening	107.733	Regular	TRUE	3	5	2009	FALSE
2009-03-21	Morning	137.829	Regular	TRUE	3	5	2009	FALSE
2009-03-21	Night	116.201	Regular	TRUE	3	5	2009	FALSE
2009-03-22	Afternoon	97.2024	Regular	TRUE	3	6	2009	FALSE
2009-03-22	Evening	138.463	Regular	TRUE	3	6	2009	FALSE
2009-03-22	Morning	91.8033	Regular	TRUE	3	6	2009	FALSE
2009-03-22	Night	280.59	Regular	TRUE	3	6	2009	FALSE
2009-03-23	Afternoon	195.586	Regular	FALSE	3	0	2009	FALSE
2009-03-23	Evening	160.517	Regular	FALSE	3	0	2009	FALSE
2009-03-23	Morning	119.525	Regular	FALSE	3	0	2009	FALSE
2009-03-23	Night	214.813	Regular	FALSE	3	0	2009	FALSE
2009-03-24	Afternoon	160.99	Regular	FALSE	3	1	2009	FALSE
2009-03-24	Evening	283.498	Regular	FALSE	3	1	2009	FALSE
2009-03-24	Morning	189.228	Regular	FALSE	3	1	2009	FALSE
2009-03-24	Night	356.423	Regular	FALSE	3	1	2009	FALSE
2009-03-25	Afternoon	93.3577	Regular	FALSE	3	2	2009	FALSE
2009-03-25	Evening	91.2034	Regular	FALSE	3	2	2009	FALSE
2009-03-25	Morning	94.2583	Regular	FALSE	3	2	2009	FALSE
2009-03-25	Night	327.537	Regular	FALSE	3	2	2009	FALSE
2009-03-26	Afternoon	193.29	Regular	FALSE	3	3	2009	FALSE
2009-03-26	Evening	133.526	Regular	FALSE	3	3	2009	FALSE
2009-03-26	Morning	231.738	Regular	FALSE	3	3	2009	FALSE
2009-03-26	Night	281.181	Regular	FALSE	3	3	2009	FALSE
2009-03-27	Afternoon	221.312	Regular	FALSE	3	4	2009	FALSE
2009-03-27	Evening	123.719	Regular	FALSE	3	4	2009	FALSE
2009-03-27	Morning	174.499	Regular	FALSE	3	4	2009	FALSE
2009-03-27	Night	304.449	Regular	FALSE	3	4	2009	FALSE
2009-03-28	Afternoon	73.5268	Regular	TRUE	3	5	2009	FALSE
2009-03-28	Evening	191.349	Regular	TRUE	3	5	2009	FALSE
2009-03-28	Morning	143.323	Regular	TRUE	3	5	2009	FALSE
2009-03-28	Night	62.853	Regular	TRUE	3	5	2009	FALSE
2009-03-29	Afternoon	186.462	Regular	TRUE	3	6	2009	FALSE
2009-03-29	Evening	113.423	Regular	TRUE	3	6	2009	FALSE
2009-03-29	Morning	179.88	Regular	TRUE	3	6	2009	FALSE
2009-03-29	Night	253.058	Regular	TRUE	3	6	2009	FALSE
2009-03-30	Afternoon	131.398	Regular	FALSE	3	0	2009	FALSE
2009-03-30	Evening	156.147	Regular	FALSE	3	0	2009	FALSE
2009-03-30	Morning	144.98	Regular	FALSE	3	0	2009	FALSE
2009-03-30	Night	331.29	Regular	FALSE	3	0	2009	FALSE
2009-03-31	Afternoon	137.352	Regular	FALSE	3	1	2009	FALSE
2009-03-31	Evening	128.154	Regular	FALSE	3	1	2009	FALSE
2009-03-31	Morning	203.706	Regular	FALSE	3	1	2009	FALSE
2009-03-31	Night	309.395	Regular	FALSE	3	1	2009	FALSE
2009-04-01	Afternoon	194.428	Regular	FALSE	4	2	2009	FALSE
2009-04-01	Evening	103.03	Regular	FALSE	4	2	2009	FALSE
2009-04-01	Morning	156.695	Regular	FALSE	4	2	2009	FALSE
2009-04-01	Night	262.306	Regular	FALSE	4	2	2009	FALSE
2009-04-02	Afternoon	152.183	Regular	FALSE	4	3	2009	FALSE
2009-04-02	Evening	132.129	Regular	FALSE	4	3	2009	FALSE
2009-04-02	Morning	150.849	Regular	FALSE	4	3	2009	FALSE
2009-04-02	Night	484.714	Regular	FALSE	4	3	2009	FALSE
2009-04-03	Afternoon	162.894	Regular	FALSE	4	4	2009	FALSE
2009-04-03	Evening	188.363	Regular	FALSE	4	4	2009	FALSE
2009-04-03	Morning	134.1	Regular	FALSE	4	4	2009	FALSE
2009-04-03	Night	257.998	Regular	FALSE	4	4	2009	FALSE
2009-04-04	Afternoon	113.641	Regular	TRUE	4	5	2009	FALSE
2009-04-04	Evening	186.829	Regular	TRUE	4	5	2009	FALSE
2009-04-04	Morning	149.721	Regular	TRUE	4	5	2009	FALSE
2009-04-04	Night	101.875	Regular	TRUE	4	5	2009	FALSE
2009-04-05	Afternoon	164.616	Regular	TRUE	4	6	2009	FALSE
2009-04-05	Evening	161.952	Regular	TRUE	4	6	2009	FALSE
2009-04-05	Morning	147.385	Regular	TRUE	4	6	2009	FALSE
2009-04-05	Night	59.4676	Regular	TRUE	4	6	2009	FALSE
2009-04-06	Afternoon	178.009	Regular	FALSE	4	0	2009	FALSE
2009-04-06	Evening	176.973	Regular	FALSE	4	0	2009	FALSE
2009-04-06	Morning	131.952	Regular	FALSE	4	0	2009	FALSE
2009-04-06	Night	216.107	Regular	FALSE	4	0	2009	FALSE
2010-02-13	Afternoon	85.6527	Regular	TRUE	2	5	2010	FALSE
2010-02-13	Evening	52.8283	Regular	TRUE	2	5	2010	FALSE
2010-02-13	Morning	94.3853	Regular	TRUE	2	5	2010	FALSE
2010-02-13	Night	104.908	Regular	TRUE	2	5	2010	FALSE
2010-02-14	Afternoon	76.1824	Regular	TRUE	2	6	2010	FALSE
2010-02-14	Evening	99.8935	Regular	TRUE	2	6	2010	FALSE
2010-02-14	Morning	80.0017	Regular	TRUE	2	6	2010	FALSE
2010-02-14	Night	67.6881	Regular	TRUE	2	6	2010	FALSE
2010-02-15	Afternoon	91.5762	Regular	FALSE	2	0	2010	TRUE
2010-02-15	Evening	49.9737	Regular	FALSE	2	0	2010	TRUE
2010-02-15	Morning	107.097	Regular	FALSE	2	0	2010	TRUE
2010-02-15	Night	116.274	Regular	FALSE	2	0	2010	TRUE
2010-02-16	Afternoon	180.071	Regular	FALSE	2	1	2010	FALSE
2010-02-16	Evening	81.6005	Regular	FALSE	2	1	2010	FALSE
2010-02-16	Morning	214.485	Regular	FALSE	2	1	2010	FALSE
2010-02-16	Night	78.1608	Regular	FALSE	2	1	2010	FALSE
2010-02-17	Afternoon	150.386	Regular	FALSE	2	2	2010	FALSE
2010-02-17	Evening	77.1653	Regular	FALSE	2	2	2010	FALSE
2010-02-17	Morning	72.3346	Regular	FALSE	2	2	2010	FALSE
2010-02-17	Night	154.675	Regular	FALSE	2	2	2010	FALSE
2010-02-18	Afternoon	89.562	Regular	FALSE	2	3	2010	FALSE
2010-02-18	Evening	98.4997	Regular	FALSE	2	3	2010	FALSE
2010-02-18	Morning	55.595	Regular	FALSE	2	3	2010	FALSE
2010-02-18	Night	75.9533	Regular	FALSE	2	3	2010	FALSE
2010-02-19	Afternoon	117.974	Regular	FALSE	2	4	2010	FALSE
2010-02-19	Evening	111.103	Regular	FALSE	2	4	2010	FALSE
2010-02-19	Morning	59.1573	Regular	FALSE	2	4	2010	FALSE
2010-02-19	Night	116.173	Regular	FALSE	2	4	2010	FALSE
2010-02-20	Afternoon	97.0226	Regular	TRUE	2	5	2010	FALSE
2010-02-20	Evening	160.756	Regular	TRUE	2	5	2010	FALSE
2010-02-20	Morning	89.7919	Regular	TRUE	2	5	2010	FALSE
2010-02-20	Night	69.2872	Regular	TRUE	2	5	2010	FALSE
2010-02-21	Afternoon	116.855	Regular	TRUE	2	6	2010	FALSE
2010-02-21	Evening	80.3789	Regular	TRUE	2	6	2010	FALSE
2010-02-21	Morning	79.3733	Regular	TRUE	2	6	2010	FALSE
2010-02-21	Night	129.619	Regular	TRUE	2	6	2010	FALSE
2010-02-22	Afternoon	184.511	Regular	FALSE	2	0	2010	FALSE
2010-02-22	Evening	91.8633	Regular	FALSE	2	0	2010	FALSE
2010-02-22	Morning	85.078	Regular	FALSE	2	0	2010	FALSE
2010-02-22	Night	106.627	Regular	FALSE	2	0	2010	FALSE
2010-02-23	Afternoon	213.206	Regular	FALSE	2	1	2010	FALSE
2010-02-23	Evening	107.228	Regular	FALSE	2	1	2010	FALSE
2010-02-23	Morning	102.828	Regular	FALSE	2	1	2010	FALSE
2010-02-23	Night	145.869	Regular	FALSE	2	1	2010	FALSE
2010-02-24	Afternoon	75.7575	Regular	FALSE	2	2	2010	FALSE
2010-02-24	Evening	89.3838	Regular	FALSE	2	2	2010	FALSE
2010-02-24	Morning	168.879	Regular	FALSE	2	2	2010	FALSE
2010-02-24	Night	96.0713	Regular	FALSE	2	2	2010	FALSE
2010-02-25	Afternoon	181.195	Regular	FALSE	2	3	2010	FALSE
2010-02-25	Evening	105.452	Regular	FALSE	2	3	2010	FALSE
2010-02-25	Morning	75.1825	Regular	FALSE	2	3	2010	FALSE
2010-02-25	Night	78.3624	Regular	FALSE	2	3	2010	FALSE
2010-02-26	Afternoon	125.203	Regular	FALSE	2	4	2010	FALSE
2010-02-26	Evening	92.9861	Regular	FALSE	2	4	2010	FALSE
2010-02-26	Morning	60.2247	Regular	FALSE	2	4	2010	FALSE
2010-02-26	Night	179.031	Regular	FALSE	2	4	2010	FALSE
2010-02-27	Afternoon	134.094	Regular	TRUE	2	5	2010	FALSE
2010-02-27	Evening	133.596	Regular	TRUE	2	5	2010	FALSE
2010-02-27	Morning	115.247	Regular	TRUE	2	5	2010	FALSE
2010-02-27	Night	81.2784	Regular	TRUE	2	5	2010	FALSE
2010-02-28	Afternoon	70.7123	Regular	TRUE	2	6	2010	FALSE
2010-02-28	Evening	80.9734	Regular	TRUE	2	6	2010	FALSE
2010-02-28	Morning	128.125	Regular	TRUE	2	6	2010	FALSE
2010-02-28	Night	102.761	Regular	TRUE	2	6	2010	FALSE
2010-03-01	Afternoon	81.6079	Regular	FALSE	3	0	2010	FALSE
2010-03-01	Evening	69.5146	Regular	FALSE	3	0	2010	FALSE
2010-03-01	Morning	85.5665	Regular	FALSE	3	0	2010	FALSE
2010-03-01	Night	82.3122	Regular	FALSE	3	0	2010	FALSE
2010-03-02	Afternoon	110.318	Regular	FALSE	3	1	2010	FALSE
2010-03-02	Evening	71.6538	Regular	FALSE	3	1	2010	FALSE
2010-03-02	Morning	136.518	Regular	FALSE	3	1	2010	FALSE
2010-03-02	Night	74.2841	Regular	FALSE	3	1	2010	FALSE
2010-03-03	Afternoon	114.913	Regular	FALSE	3	2	2010	FALSE
2010-03-03	Evening	37.3953	Regular	FALSE	3	2	2010	FALSE
2010-03-03	Morning	86.4544	Regular	FALSE	3	2	2010	FALSE
2010-03-03	Night	104.185	Regular	FALSE	3	2	2010	FALSE
2010-03-04	Afternoon	145.413	Regular	FALSE	3	3	2010	FALSE
2010-03-04	Evening	77.4086	Regular	FALSE	3	3	2010	FALSE
2010-03-04	Morning	68.7584	Regular	FALSE	3	3	2010	FALSE
2010-03-04	Night	132.524	Regular	FALSE	3	3	2010	FALSE
2010-03-05	Afternoon	92.4785	Regular	FALSE	3	4	2010	FALSE
2010-03-05	Evening	95.0112	Regular	FALSE	3	4	2010	FALSE
2010-03-05	Morning	100.568	Regular	FALSE	3	4	2010	FALSE
2010-03-05	Night	81.767	Regular	FALSE	3	4	2010	FALSE
2010-03-06	Afternoon	81.015	Regular	TRUE	3	5	2010	FALSE
2010-03-06	Evening	103.685	Regular	TRUE	3	5	2010	FALSE
2010-03-06	Morning	83.6781	Regular	TRUE	3	5	2010	FALSE
2010-03-06	Night	100.054	Regular	TRUE	3	5	2010	FALSE
2010-03-07	Afternoon	72.961	Regular	TRUE	3	6	2010	FALSE
2010-03-07	Evening	87.6865	Regular	TRUE	3	6	2010	FALSE
2010-03-07	Morning	97.0746	Regular	TRUE	3	6	2010	FALSE
2010-03-07	Night	178.076	Regular	TRUE	3	6	2010	FALSE
2010-03-08	Afternoon	147.12	Pre_DST_Week	FALSE	3	0	2010	FALSE
2010-03-08	Evening	108.033	Pre_DST_Week	FALSE	3	0	2010	FALSE
2010-03-08	Morning	190.276	Pre_DST_Week	FALSE	3	0	2010	FALSE
2010-03-08	Night	94.7955	Pre_DST_Week	FALSE	3	0	2010	FALSE
2010-03-09	Afternoon	142.42	Pre_DST_Week	FALSE	3	1	2010	FALSE
2010-03-09	Evening	65.5829	Pre_DST_Week	FALSE	3	1	2010	FALSE
2010-03-09	Morning	107.808	Pre_DST_Week	FALSE	3	1	2010	FALSE
2010-03-09	Night	86.8486	Pre_DST_Week	FALSE	3	1	2010	FALSE
2010-03-10	Afternoon	176.804	Pre_DST_Week	FALSE	3	2	2010	FALSE
2010-03-10	Evening	229.379	Pre_DST_Week	FALSE	3	2	2010	FALSE
2010-03-10	Morning	146.139	Pre_DST_Week	FALSE	3	2	2010	FALSE
2010-03-10	Night	39.0229	Pre_DST_Week	FALSE	3	2	2010	FALSE
2010-03-11	Afternoon	255.143	Pre_DST_Week	FALSE	3	3	2010	FALSE
2010-03-11	Evening	199.386	Pre_DST_Week	FALSE	3	3	2010	FALSE
2010-03-11	Morning	137.53	Pre_DST_Week	FALSE	3	3	2010	FALSE
2010-03-11	Night	115.246	Pre_DST_Week	FALSE	3	3	2010	FALSE
2010-03-12	Afternoon	138.748	Pre_DST_Week	FALSE	3	4	2010	FALSE
2010-03-12	Evening	139.528	Pre_DST_Week	FALSE	3	4	2010	FALSE
2010-03-12	Morning	110.791	Pre_DST_Week	FALSE	3	4	2010	FALSE
2010-03-12	Night	109.553	Pre_DST_Week	FALSE	3	4	2010	FALSE
2010-03-13	Afternoon	149.919	Regular	TRUE	3	5	2010	FALSE
2010-03-13	Evening	85.0791	Regular	TRUE	3	5	2010	FALSE
2010-03-13	Morning	103.742	Regular	TRUE	3	5	2010	FALSE
2010-03-13	Night	93.4469	Regular	TRUE	3	5	2010	FALSE
2010-03-14	Afternoon	72.0604	Regular	TRUE	3	6	2010	FALSE
2010-03-14	Evening	245.668	Regular	TRUE	3	6	2010	FALSE
2010-03-14	Morning	92.0656	Regular	TRUE	3	6	2010	FALSE
2010-03-14	Night	479.814	Regular	TRUE	3	6	2010	FALSE
2010-03-15	Afternoon	140.783	DST_Week	FALSE	3	0	2010	FALSE
2010-03-15	Evening	55.2579	DST_Week	FALSE	3	0	2010	FALSE
2010-03-15	Morning	136.167	DST_Week	FALSE	3	0	2010	FALSE
2010-03-15	Night	42.2786	DST_Week	FALSE	3	0	2010	FALSE
2010-03-16	Afternoon	152.283	DST_Week	FALSE	3	1	2010	FALSE
2010-03-16	Evening	82.8914	DST_Week	FALSE	3	1	2010	FALSE
2010-03-16	Morning	114.93	DST_Week	FALSE	3	1	2010	FALSE
2010-03-16	Night	269.391	DST_Week	FALSE	3	1	2010	FALSE
2010-03-17	Afternoon	139.946	DST_Week	FALSE	3	2	2010	FALSE
2010-03-17	Evening	183.982	DST_Week	FALSE	3	2	2010	FALSE
2010-03-17	Morning	97.9875	DST_Week	FALSE	3	2	2010	FALSE
2010-03-17	Night	51.6648	DST_Week	FALSE	3	2	2010	FALSE
2010-03-18	Afternoon	128.307	DST_Week	FALSE	3	3	2010	FALSE
2010-03-18	Evening	66.7912	DST_Week	FALSE	3	3	2010	FALSE
2010-03-18	Morning	93.2558	DST_Week	FALSE	3	3	2010	FALSE
2010-03-18	Night	209.548	DST_Week	FALSE	3	3	2010	FALSE
2010-03-19	Afternoon	252.324	DST_Week	FALSE	3	4	2010	FALSE
2010-03-19	Evening	80.9353	DST_Week	FALSE	3	4	2010	FALSE
2010-03-19	Morning	87.839	DST_Week	FALSE	3	4	2010	FALSE
2010-03-19	Night	153.961	DST_Week	FALSE	3	4	2010	FALSE
2010-03-20	Afternoon	69.1536	Regular	TRUE	3	5	2010	FALSE
2010-03-20	Evening	86.6994	Regular	TRUE	3	5	2010	FALSE
2010-03-20	Morning	69.7075	Regular	TRUE	3	5	2010	FALSE
2010-03-20	Night	72.3119	Regular	TRUE	3	5	2010	FALSE
2010-03-21	Afternoon	112.621	Regular	TRUE	3	6	2010	FALSE
2010-03-21	Evening	62.8222	Regular	TRUE	3	6	2010	FALSE
2010-03-21	Morning	105.98	Regular	TRUE	3	6	2010	FALSE
2010-03-21	Night	164.539	Regular	TRUE	3	6	2010	FALSE
2010-03-22	Afternoon	116.181	Post_DST_Week	FALSE	3	0	2010	FALSE
2010-03-22	Evening	146.418	Post_DST_Week	FALSE	3	0	2010	FALSE
2010-03-22	Morning	116.485	Post_DST_Week	FALSE	3	0	2010	FALSE
2010-03-22	Night	84.995	Post_DST_Week	FALSE	3	0	2010	FALSE
2010-03-23	Afternoon	171.241	Post_DST_Week	FALSE	3	1	2010	FALSE
2010-03-23	Evening	125.572	Post_DST_Week	FALSE	3	1	2010	FALSE
2010-03-23	Morning	119.634	Post_DST_Week	FALSE	3	1	2010	FALSE
2010-03-23	Night	101.4	Post_DST_Week	FALSE	3	1	2010	FALSE
2010-03-24	Afternoon	170.517	Post_DST_Week	FALSE	3	2	2010	FALSE
2010-03-24	Evening	139.181	Post_DST_Week	FALSE	3	2	2010	FALSE
2010-03-24	Morning	104.972	Post_DST_Week	FALSE	3	2	2010	FALSE
2010-03-24	Night	105.99	Post_DST_Week	FALSE	3	2	2010	FALSE
2010-03-25	Afternoon	127.465	Post_DST_Week	FALSE	3	3	2010	FALSE
2010-03-25	Evening	150.873	Post_DST_Week	FALSE	3	3	2010	FALSE
2010-03-25	Morning	125.397	Post_DST_Week	FALSE	3	3	2010	FALSE
2010-03-25	Night	154.691	Post_DST_Week	FALSE	3	3	2010	FALSE
2010-03-26	Afternoon	260.985	Post_DST_Week	FALSE	3	4	2010	FALSE
2010-03-26	Evening	353.877	Post_DST_Week	FALSE	3	4	2010	FALSE
2010-03-26	Morning	151.547	Post_DST_Week	FALSE	3	4	2010	FALSE
2010-03-26	Night	158.056	Post_DST_Week	FALSE	3	4	2010	FALSE
2010-03-27	Afternoon	226.578	Regular	TRUE	3	5	2010	FALSE
2010-03-27	Evening	151.544	Regular	TRUE	3	5	2010	FALSE
2010-03-27	Morning	191.068	Regular	TRUE	3	5	2010	FALSE
2010-03-27	Night	133.051	Regular	TRUE	3	5	2010	FALSE
2010-03-28	Afternoon	138.022	Regular	TRUE	3	6	2010	FALSE
2010-03-28	Evening	172.015	Regular	TRUE	3	6	2010	FALSE
2010-03-28	Morning	90.3863	Regular	TRUE	3	6	2010	FALSE
2010-03-28	Night	93.2111	Regular	TRUE	3	6	2010	FALSE
2010-03-29	Afternoon	267.307	Regular	FALSE	3	0	2010	FALSE
2010-03-29	Evening	400.726	Regular	FALSE	3	0	2010	FALSE
2010-03-29	Morning	138.699	Regular	FALSE	3	0	2010	FALSE
2010-03-29	Night	156.826	Regular	FALSE	3	0	2010	FALSE
2010-03-30	Afternoon	149.647	Regular	FALSE	3	1	2010	FALSE
2010-03-30	Evening	143.635	Regular	FALSE	3	1	2010	FALSE
2010-03-30	Morning	121.544	Regular	FALSE	3	1	2010	FALSE
2010-03-30	Night	117.628	Regular	FALSE	3	1	2010	FALSE
2010-03-31	Afternoon	219.738	Regular	FALSE	3	2	2010	FALSE
2010-03-31	Evening	134.968	Regular	FALSE	3	2	2010	FALSE
2010-03-31	Morning	141.144	Regular	FALSE	3	2	2010	FALSE
2010-03-31	Night	192.611	Regular	FALSE	3	2	2010	FALSE
2010-04-01	Afternoon	204.548	Regular	FALSE	4	3	2010	FALSE
2010-04-01	Evening	123.132	Regular	FALSE	4	3	2010	FALSE
2010-04-01	Morning	210.683	Regular	FALSE	4	3	2010	FALSE
2010-04-01	Night	174.826	Regular	FALSE	4	3	2010	FALSE
2010-04-02	Afternoon	74.0373	Regular	FALSE	4	4	2010	FALSE
2010-04-02	Evening	111.04	Regular	FALSE	4	4	2010	FALSE
2010-04-02	Morning	281.528	Regular	FALSE	4	4	2010	FALSE
2010-04-02	Night	100.227	Regular	FALSE	4	4	2010	FALSE
2010-04-03	Afternoon	116.168	Regular	TRUE	4	5	2010	FALSE
2010-04-03	Evening	137.61	Regular	TRUE	4	5	2010	FALSE
2010-04-03	Morning	64.8179	Regular	TRUE	4	5	2010	FALSE
2010-04-03	Night	100.91	Regular	TRUE	4	5	2010	FALSE
2010-04-04	Afternoon	136.381	Regular	TRUE	4	6	2010	FALSE
2010-04-04	Evening	109.468	Regular	TRUE	4	6	2010	FALSE
2010-04-04	Morning	166.31	Regular	TRUE	4	6	2010	FALSE
2010-04-04	Night	294.518	Regular	TRUE	4	6	2010	FALSE
2010-04-05	Afternoon	95.8935	Regular	FALSE	4	0	2010	FALSE
2010-04-05	Evening	54.9651	Regular	FALSE	4	0	2010	FALSE
2010-04-05	Morning	230.253	Regular	FALSE	4	0	2010	FALSE
2010-04-05	Night	85.4554	Regular	FALSE	4	0	2010	FALSE
2010-04-06	Afternoon	128.922	Regular	FALSE	4	1	2010	FALSE
2010-04-06	Evening	58.421	Regular	FALSE	4	1	2010	FALSE
2010-04-06	Morning	230.547	Regular	FALSE	4	1	2010	FALSE
2010-04-06	Night	114.036	Regular	FALSE	4	1	2010	FALSE
2010-04-07	Afternoon	64.602	Regular	FALSE	4	2	2010	FALSE
2010-04-07	Evening	65.1006	Regular	FALSE	4	2	2010	FALSE
2010-04-07	Morning	119.862	Regular	FALSE	4	2	2010	FALSE
2010-04-07	Night	37.0686	Regular	FALSE	4	2	2010	FALSE
2010-04-08	Afternoon	76.7249	Regular	FALSE	4	3	2010	FALSE
2010-04-08	Evening	64.3322	Regular	FALSE	4	3	2010	FALSE
2010-04-08	Morning	88.1862	Regular	FALSE	4	3	2010	FALSE
2010-04-08	Night	340.58	Regular	FALSE	4	3	2010	FALSE
2010-04-09	Afternoon	55.875	Regular	FALSE	4	4	2010	FALSE
2010-04-09	Evening	62.5132	Regular	FALSE	4	4	2010	FALSE
2010-04-09	Morning	74.3069	Regular	FALSE	4	4	2010	FALSE
2010-04-09	Night	50.9909	Regular	FALSE	4	4	2010	FALSE
2010-04-10	Afternoon	70.274	Regular	TRUE	4	5	2010	FALSE
2010-04-10	Evening	43.2302	Regular	TRUE	4	5	2010	FALSE
2010-04-10	Morning	56.2753	Regular	TRUE	4	5	2010	FALSE
2010-04-10	Night	79.7594	Regular	TRUE	4	5	2010	FALSE
2010-04-11	Afternoon	73.5799	Regular	TRUE	4	6	2010	FALSE
2010-04-11	Evening	67.651	Regular	TRUE	4	6	2010	FALSE
2010-04-11	Morning	70.7432	Regular	TRUE	4	6	2010	FALSE
2010-04-11	Night	180.088	Regular	TRUE	4	6	2010	FALSE
2010-04-12	Afternoon	79.7034	Regular	FALSE	4	0	2010	FALSE
2010-04-12	Evening	46.055	Regular	FALSE	4	0	2010	FALSE
2010-04-12	Morning	98.0199	Regular	FALSE	4	0	2010	FALSE
2010-04-12	Night	39.3688	Regular	FALSE	4	0	2010	FALSE
2011-02-12	Afternoon	37.8595	Regular	TRUE	2	5	2011	FALSE
2011-02-12	Evening	47.833	Regular	TRUE	2	5	2011	FALSE
2011-02-12	Morning	55.2437	Regular	TRUE	2	5	2011	FALSE
2011-02-12	Night	83.1752	Regular	TRUE	2	5	2011	FALSE
2011-02-13	Afternoon	53.2446	Regular	TRUE	2	6	2011	FALSE
2011-02-13	Evening	34.8966	Regular	TRUE	2	6	2011	FALSE
2011-02-13	Morning	52.6079	Regular	TRUE	2	6	2011	FALSE
2011-02-13	Night	36.6317	Regular	TRUE	2	6	2011	FALSE
2011-02-14	Afternoon	77.4331	Regular	FALSE	2	0	2011	FALSE
2011-02-14	Evening	80.8034	Regular	FALSE	2	0	2011	FALSE
2011-02-14	Morning	131.794	Regular	FALSE	2	0	2011	FALSE
2011-02-14	Night	136.529	Regular	FALSE	2	0	2011	FALSE
2011-02-15	Afternoon	69.0181	Regular	FALSE	2	1	2011	FALSE
2011-02-15	Evening	45.2445	Regular	FALSE	2	1	2011	FALSE
2011-02-15	Morning	78.7205	Regular	FALSE	2	1	2011	FALSE
2011-02-15	Night	47.3847	Regular	FALSE	2	1	2011	FALSE
2011-02-16	Afternoon	50.4511	Regular	FALSE	2	2	2011	FALSE
2011-02-16	Evening	49.1487	Regular	FALSE	2	2	2011	FALSE
2011-02-16	Morning	52.5448	Regular	FALSE	2	2	2011	FALSE
2011-02-16	Night	44.6125	Regular	FALSE	2	2	2011	FALSE
2011-02-17	Afternoon	55.3736	Regular	FALSE	2	3	2011	FALSE
2011-02-17	Evening	61.5655	Regular	FALSE	2	3	2011	FALSE
2011-02-17	Morning	63.5416	Regular	FALSE	2	3	2011	FALSE
2011-02-17	Night	51.5853	Regular	FALSE	2	3	2011	FALSE
2011-02-18	Afternoon	50.4718	Regular	FALSE	2	4	2011	FALSE
2011-02-18	Evening	29.142	Regular	FALSE	2	4	2011	FALSE
2011-02-18	Morning	54.5914	Regular	FALSE	2	4	2011	FALSE
2011-02-18	Night	47.5049	Regular	FALSE	2	4	2011	FALSE
2011-02-19	Afternoon	38.9374	Regular	TRUE	2	5	2011	FALSE
2011-02-19	Evening	39.4384	Regular	TRUE	2	5	2011	FALSE
2011-02-19	Morning	36.0426	Regular	TRUE	2	5	2011	FALSE
2011-02-19	Night	66.8095	Regular	TRUE	2	5	2011	FALSE
2011-02-20	Afternoon	124.347	Regular	TRUE	2	6	2011	FALSE
2011-02-20	Evening	30.4435	Regular	TRUE	2	6	2011	FALSE
2011-02-20	Morning	35.4843	Regular	TRUE	2	6	2011	FALSE
2011-02-20	Night	33.6906	Regular	TRUE	2	6	2011	FALSE
2011-02-21	Afternoon	43.366	Regular	FALSE	2	0	2011	TRUE
2011-02-21	Evening	68.079	Regular	FALSE	2	0	2011	TRUE
2011-02-21	Morning	36.6667	Regular	FALSE	2	0	2011	TRUE
2011-02-21	Night	36.034	Regular	FALSE	2	0	2011	TRUE
2011-02-22	Afternoon	93.0852	Regular	FALSE	2	1	2011	FALSE
2011-02-22	Evening	64.0357	Regular	FALSE	2	1	2011	FALSE
2011-02-22	Morning	81.9527	Regular	FALSE	2	1	2011	FALSE
2011-02-22	Night	58.4529	Regular	FALSE	2	1	2011	FALSE
2011-02-23	Afternoon	98.3849	Regular	FALSE	2	2	2011	FALSE
2011-02-23	Evening	52.362	Regular	FALSE	2	2	2011	FALSE
2011-02-23	Morning	95.2155	Regular	FALSE	2	2	2011	FALSE
2011-02-23	Night	104.826	Regular	FALSE	2	2	2011	FALSE
2011-02-24	Afternoon	62.7679	Regular	FALSE	2	3	2011	FALSE
2011-02-24	Evening	68.1035	Regular	FALSE	2	3	2011	FALSE
2011-02-24	Morning	61.973	Regular	FALSE	2	3	2011	FALSE
2011-02-24	Night	76.9332	Regular	FALSE	2	3	2011	FALSE
2011-02-25	Afternoon	66.5072	Regular	FALSE	2	4	2011	FALSE
2011-02-25	Evening	63.349	Regular	FALSE	2	4	2011	FALSE
2011-02-25	Morning	57.661	Regular	FALSE	2	4	2011	FALSE
2011-02-25	Night	103.418	Regular	FALSE	2	4	2011	FALSE
2011-02-26	Afternoon	48.2169	Regular	TRUE	2	5	2011	FALSE
2011-02-26	Evening	67.4583	Regular	TRUE	2	5	2011	FALSE
2011-02-26	Morning	84.4797	Regular	TRUE	2	5	2011	FALSE
2011-02-26	Night	109.747	Regular	TRUE	2	5	2011	FALSE
2011-02-27	Afternoon	52.2967	Regular	TRUE	2	6	2011	FALSE
2011-02-27	Evening	85.106	Regular	TRUE	2	6	2011	FALSE
2011-02-27	Morning	60.512	Regular	TRUE	2	6	2011	FALSE
2011-02-27	Night	127.408	Regular	TRUE	2	6	2011	FALSE
2011-02-28	Afternoon	172.922	Regular	FALSE	2	0	2011	FALSE
2011-02-28	Evening	83.4814	Regular	FALSE	2	0	2011	FALSE
2011-02-28	Morning	82.1039	Regular	FALSE	2	0	2011	FALSE
2011-02-28	Night	113.694	Regular	FALSE	2	0	2011	FALSE
2011-03-01	Afternoon	48.5787	Regular	FALSE	3	1	2011	FALSE
2011-03-01	Evening	39.4907	Regular	FALSE	3	1	2011	FALSE
2011-03-01	Morning	62.5278	Regular	FALSE	3	1	2011	FALSE
2011-03-01	Night	45.9789	Regular	FALSE	3	1	2011	FALSE
2011-03-02	Afternoon	65.106	Regular	FALSE	3	2	2011	FALSE
2011-03-02	Evening	42.538	Regular	FALSE	3	2	2011	FALSE
2011-03-02	Morning	73.4858	Regular	FALSE	3	2	2011	FALSE
2011-03-02	Night	70.179	Regular	FALSE	3	2	2011	FALSE
2011-03-03	Afternoon	54.059	Regular	FALSE	3	3	2011	FALSE
2011-03-03	Evening	85.5864	Regular	FALSE	3	3	2011	FALSE
2011-03-03	Morning	56.1022	Regular	FALSE	3	3	2011	FALSE
2011-03-03	Night	53.8578	Regular	FALSE	3	3	2011	FALSE
2011-03-04	Afternoon	73.1187	Regular	FALSE	3	4	2011	FALSE
2011-03-04	Evening	73.5904	Regular	FALSE	3	4	2011	FALSE
2011-03-04	Morning	58.5278	Regular	FALSE	3	4	2011	FALSE
2011-03-04	Night	63.913	Regular	FALSE	3	4	2011	FALSE
2011-03-05	Afternoon	60.818	Regular	TRUE	3	5	2011	FALSE
2011-03-05	Evening	45.1677	Regular	TRUE	3	5	2011	FALSE
2011-03-05	Morning	63.5057	Regular	TRUE	3	5	2011	FALSE
2011-03-05	Night	24.7273	Regular	TRUE	3	5	2011	FALSE
2011-03-06	Afternoon	41.9128	Regular	TRUE	3	6	2011	FALSE
2011-03-06	Evening	48.7266	Regular	TRUE	3	6	2011	FALSE
2011-03-06	Morning	64.4461	Regular	TRUE	3	6	2011	FALSE
2011-03-06	Night	42.5358	Regular	TRUE	3	6	2011	FALSE
2011-03-07	Afternoon	72.6798	Pre_DST_Week	FALSE	3	0	2011	FALSE
2011-03-07	Evening	50.7208	Pre_DST_Week	FALSE	3	0	2011	FALSE
2011-03-07	Morning	86.4843	Pre_DST_Week	FALSE	3	0	2011	FALSE
2011-03-07	Night	59.5822	Pre_DST_Week	FALSE	3	0	2011	FALSE
2011-03-08	Afternoon	56.4702	Pre_DST_Week	FALSE	3	1	2011	FALSE
2011-03-08	Evening	46.329	Pre_DST_Week	FALSE	3	1	2011	FALSE
2011-03-08	Morning	70.8648	Pre_DST_Week	FALSE	3	1	2011	FALSE
2011-03-08	Night	75.2786	Pre_DST_Week	FALSE	3	1	2011	FALSE
2011-03-09	Afternoon	109.907	Pre_DST_Week	FALSE	3	2	2011	FALSE
2011-03-09	Evening	59.0149	Pre_DST_Week	FALSE	3	2	2011	FALSE
2011-03-09	Morning	82.5166	Pre_DST_Week	FALSE	3	2	2011	FALSE
2011-03-09	Night	58.0897	Pre_DST_Week	FALSE	3	2	2011	FALSE
2011-03-10	Afternoon	63.4637	Pre_DST_Week	FALSE	3	3	2011	FALSE
2011-03-10	Evening	52.3977	Pre_DST_Week	FALSE	3	3	2011	FALSE
2011-03-10	Morning	48.8898	Pre_DST_Week	FALSE	3	3	2011	FALSE
2011-03-10	Night	96.5415	Pre_DST_Week	FALSE	3	3	2011	FALSE
2011-03-11	Afternoon	45.5012	Pre_DST_Week	FALSE	3	4	2011	FALSE
2011-03-11	Evening	64.4577	Pre_DST_Week	FALSE	3	4	2011	FALSE
2011-03-11	Morning	54.2623	Pre_DST_Week	FALSE	3	4	2011	FALSE
2011-03-11	Night	50.1157	Pre_DST_Week	FALSE	3	4	2011	FALSE
2011-03-12	Afternoon	34.4231	Regular	TRUE	3	5	2011	FALSE
2011-03-12	Evening	54.7195	Regular	TRUE	3	5	2011	FALSE
2011-03-12	Morning	38.7484	Regular	TRUE	3	5	2011	FALSE
2011-03-12	Night	72.6193	Regular	TRUE	3	5	2011	FALSE
2011-03-13	Afternoon	36.9431	Regular	TRUE	3	6	2011	FALSE
2011-03-13	Evening	39.2682	Regular	TRUE	3	6	2011	FALSE
2011-03-13	Morning	25.3661	Regular	TRUE	3	6	2011	FALSE
2011-03-13	Night	45.672	Regular	TRUE	3	6	2011	FALSE
2011-03-14	Afternoon	43.7955	DST_Week	FALSE	3	0	2011	FALSE
2011-03-14	Evening	51.9368	DST_Week	FALSE	3	0	2011	FALSE
2011-03-14	Morning	43.4386	DST_Week	FALSE	3	0	2011	FALSE
2011-03-14	Night	56.2013	DST_Week	FALSE	3	0	2011	FALSE
2011-03-15	Afternoon	110.933	DST_Week	FALSE	3	1	2011	FALSE
2011-03-15	Evening	63.1905	DST_Week	FALSE	3	1	2011	FALSE
2011-03-15	Morning	53.3797	DST_Week	FALSE	3	1	2011	FALSE
2011-03-15	Night	37.4492	DST_Week	FALSE	3	1	2011	FALSE
2011-03-16	Afternoon	51.8335	DST_Week	FALSE	3	2	2011	FALSE
2011-03-16	Evening	47.6692	DST_Week	FALSE	3	2	2011	FALSE
2011-03-16	Morning	36.532	DST_Week	FALSE	3	2	2011	FALSE
2011-03-16	Night	45.0107	DST_Week	FALSE	3	2	2011	FALSE
2011-03-17	Afternoon	62.266	DST_Week	FALSE	3	3	2011	FALSE
2011-03-17	Evening	43.4247	DST_Week	FALSE	3	3	2011	FALSE
2011-03-17	Morning	62.0011	DST_Week	FALSE	3	3	2011	FALSE
2011-03-17	Night	61.4706	DST_Week	FALSE	3	3	2011	FALSE
2011-03-18	Afternoon	37.6757	DST_Week	FALSE	3	4	2011	FALSE
2011-03-18	Evening	38.7625	DST_Week	FALSE	3	4	2011	FALSE
2011-03-18	Morning	49.963	DST_Week	FALSE	3	4	2011	FALSE
2011-03-18	Night	88.6233	DST_Week	FALSE	3	4	2011	FALSE
2011-03-19	Afternoon	32.8798	Regular	TRUE	3	5	2011	FALSE
2011-03-19	Evening	26.9327	Regular	TRUE	3	5	2011	FALSE
2011-03-19	Morning	32.5921	Regular	TRUE	3	5	2011	FALSE
2011-03-19	Night	53.2921	Regular	TRUE	3	5	2011	FALSE
2011-03-20	Afternoon	31.0818	Regular	TRUE	3	6	2011	FALSE
2011-03-20	Evening	44.563	Regular	TRUE	3	6	2011	FALSE
2011-03-20	Morning	29.8695	Regular	TRUE	3	6	2011	FALSE
2011-03-20	Night	39.8439	Regular	TRUE	3	6	2011	FALSE
2011-03-21	Morning	39.8205	Post_DST_Week	FALSE	3	0	2011	FALSE
2011-03-21	Night	45.4103	Post_DST_Week	FALSE	3	0	2011	FALSE
2011-03-22	Night	73.3342	Post_DST_Week	FALSE	3	1	2011	FALSE
2011-03-23	Night	25.6525	Post_DST_Week	FALSE	3	2	2011	FALSE
2011-03-24	Night	39.4781	Post_DST_Week	FALSE	3	3	2011	FALSE
2011-03-25	Evening	24.2587	Post_DST_Week	FALSE	3	4	2011	FALSE
2011-03-25	Night	35.2792	Post_DST_Week	FALSE	3	4	2011	FALSE
2011-03-26	Afternoon	20.9824	Regular	TRUE	3	5	2011	FALSE
2011-03-26	Evening	26.4991	Regular	TRUE	3	5	2011	FALSE
2011-03-26	Morning	23.3206	Regular	TRUE	3	5	2011	FALSE
2011-03-26	Night	33.9863	Regular	TRUE	3	5	2011	FALSE
2011-03-27	Morning	23.0873	Regular	TRUE	3	6	2011	FALSE
2011-03-27	Night	32.4445	Regular	TRUE	3	6	2011	FALSE
2011-03-28	Night	50.4195	Regular	FALSE	3	0	2011	FALSE
2011-03-29	Night	41.1713	Regular	FALSE	3	1	2011	FALSE
2011-03-30	Night	37.0544	Regular	FALSE	3	2	2011	FALSE
2011-03-31	Night	41.7511	Regular	FALSE	3	3	2011	FALSE
2011-04-01	Night	37.8977	Regular	FALSE	4	4	2011	FALSE
2011-04-02	Afternoon	30.708	Regular	TRUE	4	5	2011	FALSE
2011-04-02	Evening	30.6176	Regular	TRUE	4	5	2011	FALSE
2011-04-02	Morning	31.8766	Regular	TRUE	4	5	2011	FALSE
2011-04-02	Night	43.9675	Regular	TRUE	4	5	2011	FALSE
2011-04-03	Afternoon	26.8335	Regular	TRUE	4	6	2011	FALSE
2011-04-03	Evening	29.2058	Regular	TRUE	4	6	2011	FALSE
2011-04-03	Morning	32.1351	Regular	TRUE	4	6	2011	FALSE
2011-04-03	Night	30.6985	Regular	TRUE	4	6	2011	FALSE
2011-04-04	Morning	28.2514	Regular	FALSE	4	0	2011	FALSE
2011-04-04	Night	61.0754	Regular	FALSE	4	0	2011	FALSE
2011-04-05	Morning	55.7122	Regular	FALSE	4	1	2011	FALSE
2011-04-05	Night	62.2801	Regular	FALSE	4	1	2011	FALSE
2011-04-06	Morning	30.4706	Regular	FALSE	4	2	2011	FALSE
2011-04-06	Night	34.8183	Regular	FALSE	4	2	2011	FALSE
2011-04-07	Morning	27.6258	Regular	FALSE	4	3	2011	FALSE
2011-04-07	Night	39.4108	Regular	FALSE	4	3	2011	FALSE
2011-04-08	Evening	37.0545	Regular	FALSE	4	4	2011	FALSE
2011-04-08	Morning	34.1138	Regular	FALSE	4	4	2011	FALSE
2011-04-08	Night	29.7503	Regular	FALSE	4	4	2011	FALSE
2011-04-09	Afternoon	31.1706	Regular	TRUE	4	5	2011	FALSE
2011-04-09	Evening	30.7059	Regular	TRUE	4	5	2011	FALSE
2011-04-09	Morning	36.2428	Regular	TRUE	4	5	2011	FALSE
2011-04-09	Night	37.968	Regular	TRUE	4	5	2011	FALSE
2011-04-10	Afternoon	24.8882	Regular	TRUE	4	6	2011	FALSE
2011-04-10	Evening	31.2509	Regular	TRUE	4	6	2011	FALSE
2011-04-10	Morning	28.9826	Regular	TRUE	4	6	2011	FALSE
2011-04-10	Night	36.2669	Regular	TRUE	4	6	2011	FALSE
2011-04-11	Morning	30.0553	Regular	FALSE	4	0	2011	FALSE
2011-04-11	Night	45.0103	Regular	FALSE	4	0	2011	FALSE
2012-02-11	Afternoon	61.3041	Regular	TRUE	2	5	2012	FALSE
2012-02-11	Evening	45.5013	Regular	TRUE	2	5	2012	FALSE
2012-02-11	Morning	64.1536	Regular	TRUE	2	5	2012	FALSE
2012-02-11	Night	31.7757	Regular	TRUE	2	5	2012	FALSE
2012-02-12	Afternoon	43.702	Regular	TRUE	2	6	2012	FALSE
2012-02-12	Evening	47.7432	Regular	TRUE	2	6	2012	FALSE
2012-02-12	Morning	76.1854	Regular	TRUE	2	6	2012	FALSE
2012-02-12	Night	57.0132	Regular	TRUE	2	6	2012	FALSE
2012-02-13	Afternoon	59.8434	Regular	FALSE	2	0	2012	FALSE
2012-02-13	Evening	48.2028	Regular	FALSE	2	0	2012	FALSE
2012-02-13	Morning	61.5962	Regular	FALSE	2	0	2012	FALSE
2012-02-13	Night	27.4569	Regular	FALSE	2	0	2012	FALSE
2012-02-14	Afternoon	163.608	Regular	FALSE	2	1	2012	FALSE
2012-02-14	Evening	58.2836	Regular	FALSE	2	1	2012	FALSE
2012-02-14	Morning	59.0496	Regular	FALSE	2	1	2012	FALSE
2012-02-14	Night	31.7567	Regular	FALSE	2	1	2012	FALSE
2012-02-15	Afternoon	69.7664	Regular	FALSE	2	2	2012	FALSE
2012-02-15	Evening	68.6942	Regular	FALSE	2	2	2012	FALSE
2012-02-15	Morning	80.2819	Regular	FALSE	2	2	2012	FALSE
2012-02-15	Night	34.4941	Regular	FALSE	2	2	2012	FALSE
2012-02-16	Afternoon	147.863	Regular	FALSE	2	3	2012	FALSE
2012-02-16	Evening	61.7579	Regular	FALSE	2	3	2012	FALSE
2012-02-16	Morning	58.4072	Regular	FALSE	2	3	2012	FALSE
2012-02-16	Night	69.2291	Regular	FALSE	2	3	2012	FALSE
2012-02-17	Afternoon	78.7688	Regular	FALSE	2	4	2012	FALSE
2012-02-17	Evening	58.3523	Regular	FALSE	2	4	2012	FALSE
2012-02-17	Morning	85.5131	Regular	FALSE	2	4	2012	FALSE
2012-02-17	Night	60.9515	Regular	FALSE	2	4	2012	FALSE
2012-02-18	Afternoon	83.1804	Regular	TRUE	2	5	2012	FALSE
2012-02-18	Evening	70.141	Regular	TRUE	2	5	2012	FALSE
2012-02-18	Morning	51.8036	Regular	TRUE	2	5	2012	FALSE
2012-02-18	Night	61.4461	Regular	TRUE	2	5	2012	FALSE
2012-02-19	Afternoon	61.9141	Regular	TRUE	2	6	2012	FALSE
2012-02-19	Evening	42.355	Regular	TRUE	2	6	2012	FALSE
2012-02-19	Morning	80.9215	Regular	TRUE	2	6	2012	FALSE
2012-02-19	Night	56.7674	Regular	TRUE	2	6	2012	FALSE
2012-02-20	Afternoon	70.7114	Regular	FALSE	2	0	2012	TRUE
2012-02-20	Evening	55.4851	Regular	FALSE	2	0	2012	TRUE
2012-02-20	Morning	70.1689	Regular	FALSE	2	0	2012	TRUE
2012-02-20	Night	49.488	Regular	FALSE	2	0	2012	TRUE
2012-02-21	Afternoon	158.949	Regular	FALSE	2	1	2012	FALSE
2012-02-21	Evening	55.1753	Regular	FALSE	2	1	2012	FALSE
2012-02-21	Morning	57.612	Regular	FALSE	2	1	2012	FALSE
2012-02-21	Night	40.8856	Regular	FALSE	2	1	2012	FALSE
2012-02-22	Afternoon	58.1823	Regular	FALSE	2	2	2012	FALSE
2012-02-22	Evening	59.3153	Regular	FALSE	2	2	2012	FALSE
2012-02-22	Morning	54.5498	Regular	FALSE	2	2	2012	FALSE
2012-02-22	Night	70.84	Regular	FALSE	2	2	2012	FALSE
2012-02-23	Afternoon	64.612	Regular	FALSE	2	3	2012	FALSE
2012-02-23	Evening	57.971	Regular	FALSE	2	3	2012	FALSE
2012-02-23	Morning	42.8947	Regular	FALSE	2	3	2012	FALSE
2012-02-23	Night	50.4622	Regular	FALSE	2	3	2012	FALSE
2012-02-24	Afternoon	79.0429	Regular	FALSE	2	4	2012	FALSE
2012-02-24	Evening	59.358	Regular	FALSE	2	4	2012	FALSE
2012-02-24	Morning	101.478	Regular	FALSE	2	4	2012	FALSE
2012-02-24	Night	77.1023	Regular	FALSE	2	4	2012	FALSE
2012-02-25	Afternoon	60.6366	Regular	TRUE	2	5	2012	FALSE
2012-02-25	Evening	49.138	Regular	TRUE	2	5	2012	FALSE
2012-02-25	Morning	45.5936	Regular	TRUE	2	5	2012	FALSE
2012-02-25	Night	43.8996	Regular	TRUE	2	5	2012	FALSE
2012-02-26	Afternoon	49.0915	Regular	TRUE	2	6	2012	FALSE
2012-02-26	Evening	49.8074	Regular	TRUE	2	6	2012	FALSE
2012-02-26	Morning	52.9512	Regular	TRUE	2	6	2012	FALSE
2012-02-26	Night	79.2519	Regular	TRUE	2	6	2012	FALSE
2012-02-27	Afternoon	83.5979	Regular	FALSE	2	0	2012	FALSE
2012-02-27	Evening	195.19	Regular	FALSE	2	0	2012	FALSE
2012-02-27	Morning	54.8211	Regular	FALSE	2	0	2012	FALSE
2012-02-27	Night	47.4633	Regular	FALSE	2	0	2012	FALSE
2012-02-28	Afternoon	149.823	Regular	FALSE	2	1	2012	FALSE
2012-02-28	Evening	55.0111	Regular	FALSE	2	1	2012	FALSE
2012-02-28	Morning	93.9922	Regular	FALSE	2	1	2012	FALSE
2012-02-28	Night	50.5364	Regular	FALSE	2	1	2012	FALSE
2012-02-29	Afternoon	58.608	Regular	FALSE	2	2	2012	FALSE
2012-02-29	Evening	69.76	Regular	FALSE	2	2	2012	FALSE
2012-02-29	Morning	83.7775	Regular	FALSE	2	2	2012	FALSE
2012-02-29	Night	44.059	Regular	FALSE	2	2	2012	FALSE
2012-03-01	Evening	59.5005	Regular	FALSE	3	3	2012	FALSE
2012-03-01	Morning	46.6471	Regular	FALSE	3	3	2012	FALSE
2012-03-01	Night	81.3924	Regular	FALSE	3	3	2012	FALSE
2012-03-02	Afternoon	84.7949	Regular	FALSE	3	4	2012	FALSE
2012-03-02	Evening	44.0556	Regular	FALSE	3	4	2012	FALSE
2012-03-02	Morning	64.0915	Regular	FALSE	3	4	2012	FALSE
2012-03-02	Night	73.677	Regular	FALSE	3	4	2012	FALSE
2012-03-03	Afternoon	47.6115	Regular	TRUE	3	5	2012	FALSE
2012-03-03	Evening	60.6041	Regular	TRUE	3	5	2012	FALSE
2012-03-03	Morning	71.8683	Regular	TRUE	3	5	2012	FALSE
2012-03-03	Night	128.814	Regular	TRUE	3	5	2012	FALSE
2012-03-04	Afternoon	82.0018	Regular	TRUE	3	6	2012	FALSE
2012-03-04	Evening	74.0081	Regular	TRUE	3	6	2012	FALSE
2012-03-04	Morning	54.9916	Regular	TRUE	3	6	2012	FALSE
2012-03-04	Night	105.592	Regular	TRUE	3	6	2012	FALSE
2012-03-05	Afternoon	117.772	Pre_DST_Week	FALSE	3	0	2012	FALSE
2012-03-05	Evening	56.5187	Pre_DST_Week	FALSE	3	0	2012	FALSE
2012-03-05	Morning	72.4478	Pre_DST_Week	FALSE	3	0	2012	FALSE
2012-03-05	Night	128.443	Pre_DST_Week	FALSE	3	0	2012	FALSE
2012-03-06	Afternoon	92.5553	Pre_DST_Week	FALSE	3	1	2012	FALSE
2012-03-06	Evening	84.9063	Pre_DST_Week	FALSE	3	1	2012	FALSE
2012-03-06	Morning	47.3018	Pre_DST_Week	FALSE	3	1	2012	FALSE
2012-03-06	Night	91.9798	Pre_DST_Week	FALSE	3	1	2012	FALSE
2012-03-07	Afternoon	93.8093	Pre_DST_Week	FALSE	3	2	2012	FALSE
2012-03-07	Evening	82.0738	Pre_DST_Week	FALSE	3	2	2012	FALSE
2012-03-07	Morning	92.1174	Pre_DST_Week	FALSE	3	2	2012	FALSE
2012-03-07	Night	84.0902	Pre_DST_Week	FALSE	3	2	2012	FALSE
2012-03-08	Afternoon	154.282	Pre_DST_Week	FALSE	3	3	2012	FALSE
2012-03-08	Evening	54.968	Pre_DST_Week	FALSE	3	3	2012	FALSE
2012-03-08	Morning	54.391	Pre_DST_Week	FALSE	3	3	2012	FALSE
2012-03-08	Night	55.369	Pre_DST_Week	FALSE	3	3	2012	FALSE
2012-03-09	Afternoon	124.058	Pre_DST_Week	FALSE	3	4	2012	FALSE
2012-03-09	Evening	101.23	Pre_DST_Week	FALSE	3	4	2012	FALSE
2012-03-09	Morning	81.8708	Pre_DST_Week	FALSE	3	4	2012	FALSE
2012-03-09	Night	60.8696	Pre_DST_Week	FALSE	3	4	2012	FALSE
2012-03-10	Afternoon	72.656	Regular	TRUE	3	5	2012	FALSE
2012-03-10	Evening	82.2781	Regular	TRUE	3	5	2012	FALSE
2012-03-10	Morning	45.1665	Regular	TRUE	3	5	2012	FALSE
2012-03-10	Night	172.401	Regular	TRUE	3	5	2012	FALSE
2012-03-11	Afternoon	63.0792	Regular	TRUE	3	6	2012	FALSE
2012-03-11	Evening	81.489	Regular	TRUE	3	6	2012	FALSE
2012-03-11	Morning	36.9756	Regular	TRUE	3	6	2012	FALSE
2012-03-11	Night	81.8638	Regular	TRUE	3	6	2012	FALSE
2012-03-12	Morning	79.9593	DST_Week	FALSE	3	0	2012	FALSE
2012-03-12	Night	73.9553	DST_Week	FALSE	3	0	2012	FALSE
2012-03-13	Morning	52.4381	DST_Week	FALSE	3	1	2012	FALSE
2012-03-13	Night	77.0973	DST_Week	FALSE	3	1	2012	FALSE
2012-03-14	Afternoon	64.2255	DST_Week	FALSE	3	2	2012	FALSE
2012-03-14	Evening	51.2683	DST_Week	FALSE	3	2	2012	FALSE
2012-03-14	Morning	48.4613	DST_Week	FALSE	3	2	2012	FALSE
2012-03-14	Night	61.5562	DST_Week	FALSE	3	2	2012	FALSE
2012-03-15	Afternoon	66.3212	DST_Week	FALSE	3	3	2012	FALSE
2012-03-15	Evening	54.7546	DST_Week	FALSE	3	3	2012	FALSE
2012-03-15	Morning	55.8555	DST_Week	FALSE	3	3	2012	FALSE
2012-03-15	Night	55.6268	DST_Week	FALSE	3	3	2012	FALSE
2012-03-16	Afternoon	63.3459	DST_Week	FALSE	3	4	2012	FALSE
2012-03-16	Evening	59.7592	DST_Week	FALSE	3	4	2012	FALSE
2012-03-16	Morning	56.4499	DST_Week	FALSE	3	4	2012	FALSE
2012-03-16	Night	58.5433	DST_Week	FALSE	3	4	2012	FALSE
2012-03-17	Afternoon	51.1531	Regular	TRUE	3	5	2012	FALSE
2012-03-17	Evening	50.9358	Regular	TRUE	3	5	2012	FALSE
2012-03-17	Morning	52.7464	Regular	TRUE	3	5	2012	FALSE
2012-03-17	Night	59.102	Regular	TRUE	3	5	2012	FALSE
2012-03-18	Afternoon	54.9841	Regular	TRUE	3	6	2012	FALSE
2012-03-18	Morning	65.924	Regular	TRUE	3	6	2012	FALSE
2012-03-18	Night	57.9196	Regular	TRUE	3	6	2012	FALSE
2012-03-19	Morning	80.7392	Post_DST_Week	FALSE	3	0	2012	FALSE
2012-03-19	Night	47.6945	Post_DST_Week	FALSE	3	0	2012	FALSE
2012-03-20	Afternoon	174.011	Post_DST_Week	FALSE	3	1	2012	FALSE
2012-03-20	Evening	78.1133	Post_DST_Week	FALSE	3	1	2012	FALSE
2012-03-20	Morning	105.04	Post_DST_Week	FALSE	3	1	2012	FALSE
2012-03-20	Night	65.0843	Post_DST_Week	FALSE	3	1	2012	FALSE
2012-03-21	Afternoon	83.271	Post_DST_Week	FALSE	3	2	2012	FALSE
2012-03-21	Evening	90.4319	Post_DST_Week	FALSE	3	2	2012	FALSE
2012-03-21	Morning	72.0047	Post_DST_Week	FALSE	3	2	2012	FALSE
2012-03-21	Night	69.1046	Post_DST_Week	FALSE	3	2	2012	FALSE
2012-03-22	Afternoon	61.8662	Post_DST_Week	FALSE	3	3	2012	FALSE
2012-03-22	Evening	41.2194	Post_DST_Week	FALSE	3	3	2012	FALSE
2012-03-22	Morning	49.2318	Post_DST_Week	FALSE	3	3	2012	FALSE
2012-03-22	Night	35.5958	Post_DST_Week	FALSE	3	3	2012	FALSE
2012-03-23	Afternoon	126.244	Post_DST_Week	FALSE	3	4	2012	FALSE
2012-03-23	Evening	60.7282	Post_DST_Week	FALSE	3	4	2012	FALSE
2012-03-23	Morning	70.9774	Post_DST_Week	FALSE	3	4	2012	FALSE
2012-03-23	Night	68.4186	Post_DST_Week	FALSE	3	4	2012	FALSE
2012-03-24	Afternoon	102.927	Regular	TRUE	3	5	2012	FALSE
2012-03-24	Evening	45.0516	Regular	TRUE	3	5	2012	FALSE
2012-03-24	Morning	42.6254	Regular	TRUE	3	5	2012	FALSE
2012-03-24	Night	57.9659	Regular	TRUE	3	5	2012	FALSE
2012-03-25	Afternoon	56.4274	Regular	TRUE	3	6	2012	FALSE
2012-03-25	Evening	55.2677	Regular	TRUE	3	6	2012	FALSE
2012-03-25	Morning	38.904	Regular	TRUE	3	6	2012	FALSE
2012-03-25	Night	75.0467	Regular	TRUE	3	6	2012	FALSE
2012-03-26	Afternoon	187.338	Regular	FALSE	3	0	2012	FALSE
2012-03-26	Evening	44.8263	Regular	FALSE	3	0	2012	FALSE
2012-03-26	Morning	199.301	Regular	FALSE	3	0	2012	FALSE
2012-03-26	Night	44.5968	Regular	FALSE	3	0	2012	FALSE
2012-03-27	Afternoon	70.5727	Regular	FALSE	3	1	2012	FALSE
2012-03-27	Evening	45.0181	Regular	FALSE	3	1	2012	FALSE
2012-03-27	Morning	43.8785	Regular	FALSE	3	1	2012	FALSE
2012-03-27	Night	57.6741	Regular	FALSE	3	1	2012	FALSE
2012-03-28	Afternoon	70.8626	Regular	FALSE	3	2	2012	FALSE
2012-03-28	Evening	56.2982	Regular	FALSE	3	2	2012	FALSE
2012-03-28	Morning	56.6522	Regular	FALSE	3	2	2012	FALSE
2012-03-28	Night	66.6579	Regular	FALSE	3	2	2012	FALSE
2012-03-29	Afternoon	115.589	Regular	FALSE	3	3	2012	FALSE
2012-03-29	Evening	54.4537	Regular	FALSE	3	3	2012	FALSE
2012-03-29	Morning	68.4127	Regular	FALSE	3	3	2012	FALSE
2012-03-29	Night	53.6358	Regular	FALSE	3	3	2012	FALSE
2012-03-30	Afternoon	89.0683	Regular	FALSE	3	4	2012	FALSE
2012-03-30	Evening	75.6916	Regular	FALSE	3	4	2012	FALSE
2012-03-30	Morning	64.5338	Regular	FALSE	3	4	2012	FALSE
2012-03-30	Night	61.7257	Regular	FALSE	3	4	2012	FALSE
2012-03-31	Afternoon	50.3976	Regular	TRUE	3	5	2012	FALSE
2012-03-31	Evening	58.8027	Regular	TRUE	3	5	2012	FALSE
2012-03-31	Morning	95.0873	Regular	TRUE	3	5	2012	FALSE
2012-03-31	Night	40.6065	Regular	TRUE	3	5	2012	FALSE
2012-04-01	Afternoon	46.9815	Regular	TRUE	4	6	2012	FALSE
2012-04-01	Evening	60.9233	Regular	TRUE	4	6	2012	FALSE
2012-04-01	Morning	52.5397	Regular	TRUE	4	6	2012	FALSE
2012-04-01	Night	69.8402	Regular	TRUE	4	6	2012	FALSE
2012-04-02	Afternoon	100.153	Regular	FALSE	4	0	2012	FALSE
2012-04-02	Evening	62.8999	Regular	FALSE	4	0	2012	FALSE
2012-04-02	Morning	48.9042	Regular	FALSE	4	0	2012	FALSE
2012-04-02	Night	82.1689	Regular	FALSE	4	0	2012	FALSE
2012-04-03	Afternoon	124.27	Regular	FALSE	4	1	2012	FALSE
2012-04-03	Evening	59.0806	Regular	FALSE	4	1	2012	FALSE
2012-04-03	Morning	73.0486	Regular	FALSE	4	1	2012	FALSE
2012-04-03	Night	139.336	Regular	FALSE	4	1	2012	FALSE
2012-04-04	Afternoon	65.1019	Regular	FALSE	4	2	2012	FALSE
2012-04-04	Evening	84.3755	Regular	FALSE	4	2	2012	FALSE
2012-04-04	Morning	115.723	Regular	FALSE	4	2	2012	FALSE
2012-04-04	Night	76.4302	Regular	FALSE	4	2	2012	FALSE
2012-04-05	Afternoon	62.2081	Regular	FALSE	4	3	2012	FALSE
2012-04-05	Evening	68.5179	Regular	FALSE	4	3	2012	FALSE
2012-04-05	Morning	57.359	Regular	FALSE	4	3	2012	FALSE
2012-04-05	Night	43.5021	Regular	FALSE	4	3	2012	FALSE
2012-04-06	Afternoon	74.1946	Regular	FALSE	4	4	2012	FALSE
2012-04-06	Evening	69.2588	Regular	FALSE	4	4	2012	FALSE
2012-04-06	Morning	101.768	Regular	FALSE	4	4	2012	FALSE
2012-04-06	Night	67.8028	Regular	FALSE	4	4	2012	FALSE
2012-04-07	Afternoon	53.8935	Regular	TRUE	4	5	2012	FALSE
2012-04-07	Evening	43.3494	Regular	TRUE	4	5	2012	FALSE
2012-04-07	Morning	44.9998	Regular	TRUE	4	5	2012	FALSE
2012-04-07	Night	63.0347	Regular	TRUE	4	5	2012	FALSE
2012-04-08	Afternoon	45.3016	Regular	TRUE	4	6	2012	FALSE
2012-04-08	Evening	44.2242	Regular	TRUE	4	6	2012	FALSE
2012-04-08	Morning	75.5054	Regular	TRUE	4	6	2012	FALSE
2012-04-08	Night	48.05	Regular	TRUE	4	6	2012	FALSE
2012-04-09	Afternoon	75.6116	Regular	FALSE	4	0	2012	FALSE
2012-04-09	Evening	85.1656	Regular	FALSE	4	0	2012	FALSE
2012-04-09	Morning	107.838	Regular	FALSE	4	0	2012	FALSE
2012-04-09	Night	44.7144	Regular	FALSE	4	0	2012	FALSE
2013-02-09	Afternoon	44.8406	Regular	TRUE	2	5	2013	FALSE
2013-02-09	Evening	75.7739	Regular	TRUE	2	5	2013	FALSE
[truncated: 926 more rows]

## Sheet: S3_Data_Fig3C_top
donation_date	daily_donations_mean	Type_of_week	WEEK
2007-02-19	83.4967	Regular	8
2007-02-19	126.922	Regular	8
2007-02-19	170.414	Regular	8
2007-02-19	50	Regular	8
2007-02-20	324.32	Regular	8
2007-02-20	158.413	Regular	8
2007-02-20	67.745	Regular	8
2007-02-21	255.284	Regular	8
2007-02-21	189.228	Regular	8
2007-02-21	145.057	Regular	8
2007-02-21	391.18	Regular	8
2007-02-22	319.989	Regular	8
2007-02-22	66.3225	Regular	8
2007-02-22	85.698	Regular	8
2007-02-22	147.175	Regular	8
2007-02-23	355.102	Regular	8
2007-02-23	204.65	Regular	8
2007-02-23	273.16	Regular	8
2007-02-23	15	Regular	8
2008-02-18	138.341	Regular	8
2008-02-18	139.791	Regular	8
2008-02-18	206.543	Regular	8
2008-02-18	64.706	Regular	8
2008-02-19	108.561	Regular	8
2008-02-19	221.371	Regular	8
2008-02-19	96.6361	Regular	8
2008-02-19	181.088	Regular	8
2008-02-20	190.155	Regular	8
2008-02-20	121.421	Regular	8
2008-02-20	133.186	Regular	8
2008-02-20	105.084	Regular	8
2008-02-21	328.195	Regular	8
2008-02-21	227.747	Regular	8
2008-02-21	90.2358	Regular	8
2008-02-21	276.874	Regular	8
2008-02-22	89.0662	Regular	8
2008-02-22	149.494	Regular	8
2008-02-22	126.05	Regular	8
2008-02-22	191.735	Regular	8
2009-02-16	242.726	Regular	8
2009-02-16	180.527	Regular	8
2009-02-16	120.378	Regular	8
2009-02-16	459.118	Regular	8
2009-02-17	106.811	Regular	8
2009-02-17	118.682	Regular	8
2009-02-17	134.91	Regular	8
2009-02-17	85.725	Regular	8
2009-02-18	159.618	Regular	8
2009-02-18	100.953	Regular	8
2009-02-18	212.398	Regular	8
2009-02-18	133.353	Regular	8
2009-02-19	96.5796	Regular	8
2009-02-19	146.318	Regular	8
2009-02-19	149.865	Regular	8
2009-02-19	220.526	Regular	8
2009-02-20	284.405	Regular	8
2009-02-20	137.978	Regular	8
2009-02-20	145.615	Regular	8
2009-02-20	278.264	Regular	8
2010-02-22	184.511	Regular	8
2010-02-22	91.8633	Regular	8
2010-02-22	85.078	Regular	8
2010-02-22	106.627	Regular	8
2010-02-23	213.206	Regular	8
2010-02-23	107.228	Regular	8
2010-02-23	102.828	Regular	8
2010-02-23	145.869	Regular	8
2010-02-24	75.7575	Regular	8
2010-02-24	89.3838	Regular	8
2010-02-24	168.879	Regular	8
2010-02-24	96.0713	Regular	8
2010-02-25	181.195	Regular	8
2010-02-25	105.452	Regular	8
2010-02-25	75.1825	Regular	8
2010-02-25	78.3624	Regular	8
2010-02-26	125.203	Regular	8
2010-02-26	92.9861	Regular	8
2010-02-26	60.2247	Regular	8
2010-02-26	179.031	Regular	8
2011-02-21	43.366	Regular	8
2011-02-21	68.079	Regular	8
2011-02-21	36.6667	Regular	8
2011-02-21	36.034	Regular	8
2011-02-22	93.0852	Regular	8
2011-02-22	64.0357	Regular	8
2011-02-22	81.9527	Regular	8
2011-02-22	58.4529	Regular	8
2011-02-23	98.3849	Regular	8
2011-02-23	52.362	Regular	8
2011-02-23	95.2155	Regular	8
2011-02-23	104.826	Regular	8
2011-02-24	62.7679	Regular	8
2011-02-24	68.1035	Regular	8
2011-02-24	61.973	Regular	8
2011-02-24	76.9332	Regular	8
2011-02-25	66.5072	Regular	8
2011-02-25	63.349	Regular	8
2011-02-25	57.661	Regular	8
2011-02-25	103.418	Regular	8
2012-02-20	70.7114	Regular	8
2012-02-20	55.4851	Regular	8
2012-02-20	70.1689	Regular	8
2012-02-20	49.488	Regular	8
2012-02-21	158.949	Regular	8
2012-02-21	55.1753	Regular	8
2012-02-21	57.612	Regular	8
2012-02-21	40.8856	Regular	8
2012-02-22	58.1823	Regular	8
2012-02-22	59.3153	Regular	8
2012-02-22	54.5498	Regular	8
2012-02-22	70.84	Regular	8
2012-02-23	64.612	Regular	8
2012-02-23	57.971	Regular	8
2012-02-23	42.8947	Regular	8
2012-02-23	50.4622	Regular	8
2012-02-24	79.0429	Regular	8
2012-02-24	59.358	Regular	8
2012-02-24	101.478	Regular	8
2012-02-24	77.1023	Regular	8
2013-02-18	56.4585	Regular	8
2013-02-18	64.0467	Regular	8
2013-02-18	49.0606	Regular	8
2013-02-18	62.5595	Regular	8
2013-02-19	59.7077	Regular	8
2013-02-19	41.7596	Regular	8
2013-02-19	71.8852	Regular	8
2013-02-19	68.6217	Regular	8
2013-02-20	52.9908	Regular	8
2013-02-20	123.179	Regular	8
2013-02-20	50.1428	Regular	8
2013-02-20	67.7477	Regular	8
2013-02-21	98.8086	Regular	8
2013-02-21	51.8361	Regular	8
2013-02-21	58.4648	Regular	8
2013-02-21	228.952	Regular	8
2013-02-22	63.1188	Regular	8
2013-02-22	57.9485	Regular	8
2013-02-22	53.394	Regular	8
2013-02-22	51.2781	Regular	8
2014-02-17	43.6118	Regular	8
2014-02-17	41.003	Regular	8
2014-02-17	48.7525	Regular	8
2014-02-17	39.9963	Regular	8
2014-02-18	70.5295	Regular	8
2014-02-18	52.9731	Regular	8
2014-02-18	71.1885	Regular	8
2014-02-18	57.3435	Regular	8
2014-02-19	78.7777	Regular	8
2014-02-19	72.6053	Regular	8
2014-02-19	61.1675	Regular	8
2014-02-19	72.1916	Regular	8
2014-02-20	84.0197	Regular	8
2014-02-20	47.5123	Regular	8
2014-02-20	76.8306	Regular	8
2014-02-20	35.2932	Regular	8
2014-02-21	61.1231	Regular	8
2014-02-21	44.3745	Regular	8
2014-02-21	67.7987	Regular	8
2014-02-21	79.9137	Regular	8
2015-02-16	68.0677	Regular	8
2015-02-16	46.725	Regular	8
2015-02-16	56.309	Regular	8
2015-02-16	57.3673	Regular	8
2015-02-17	66.6603	Regular	8
2015-02-17	44.0785	Regular	8
2015-02-17	66.7163	Regular	8
2015-02-17	39.628	Regular	8
2015-02-18	69.2536	Regular	8
2015-02-18	62.2103	Regular	8
2015-02-18	56.5883	Regular	8
2015-02-18	63.3469	Regular	8
2015-02-19	106.533	Regular	8
2015-02-19	55.2063	Regular	8
2015-02-19	103.075	Regular	8
2015-02-19	73.6568	Regular	8
2015-02-20	59.4086	Regular	8
2015-02-20	40.6406	Regular	8
2015-02-20	54.0721	Regular	8
2015-02-20	142.03	Regular	8
2016-02-22	70.4352	Regular	8
2016-02-22	81.7638	Regular	8
2016-02-22	75.1732	Regular	8
2016-02-22	43.5509	Regular	8
2016-02-23	66.3173	Regular	8
2016-02-23	61.1008	Regular	8
2016-02-23	59.6316	Regular	8
2016-02-24	92.3641	Regular	8
2016-02-24	61.5129	Regular	8
2016-02-24	70.8307	Regular	8
2016-02-24	53.9763	Regular	8
2016-02-25	63.1573	Regular	8
2016-02-25	51.2856	Regular	8
2016-02-25	98.5729	Regular	8
2016-02-25	85.5202	Regular	8
2016-02-26	76.6147	Regular	8
2016-02-26	71.6994	Regular	8
2016-02-26	54.1132	Regular	8
2016-02-26	64.6999	Regular	8
2007-02-26	106.397	Regular	9
2007-02-26	190.227	Regular	9
2007-02-26	117.017	Regular	9
2007-02-27	463.49	Regular	9
2007-02-27	98.4282	Regular	9
2007-02-27	90.1967	Regular	9
2007-02-27	545.066	Regular	9
2007-02-28	508.375	Regular	9
2007-02-28	355.897	Regular	9
2007-02-28	177.264	Regular	9
2007-02-28	122.01	Regular	9
2007-03-01	262.453	Regular	9
2007-03-01	142.717	Regular	9
2007-03-01	312.308	Regular	9
2007-03-01	75	Regular	9
2007-03-02	356.221	Regular	9
2007-03-02	608.45	Regular	9
2007-03-02	388.502	Regular	9
2008-02-25	203.444	Regular	9
2008-02-25	204.99	Regular	9
2008-02-25	120.8	Regular	9
2008-02-25	67.1429	Regular	9
2008-02-26	98.8551	Regular	9
2008-02-26	111.086	Regular	9
2008-02-26	131.256	Regular	9
2008-02-26	98.0718	Regular	9
2008-02-27	103.201	Regular	9
2008-02-27	135.878	Regular	9
2008-02-27	273.407	Regular	9
2008-02-27	178.859	Regular	9
2008-02-28	151.415	Regular	9
2008-02-28	103.772	Regular	9
2008-02-28	202.994	Regular	9
2008-02-28	94.706	Regular	9
2008-02-29	109.348	Regular	9
2008-02-29	154.934	Regular	9
2008-02-29	172.498	Regular	9
2008-02-29	198.137	Regular	9
2009-02-23	147.464	Regular	9
2009-02-23	223.816	Regular	9
2009-02-23	411.367	Regular	9
2009-02-23	182.805	Regular	9
2009-02-24	131.355	Regular	9
2009-02-24	114.128	Regular	9
2009-02-24	417.071	Regular	9
2009-02-24	155.69	Regular	9
2009-02-25	168.18	Regular	9
2009-02-25	115.07	Regular	9
2009-02-25	129.174	Regular	9
2009-02-25	188.564	Regular	9
2009-02-26	191.405	Regular	9
2009-02-26	186.396	Regular	9
2009-02-26	155.841	Regular	9
2009-02-26	70.5094	Regular	9
2009-02-27	242.352	Regular	9
2009-02-27	215.303	Regular	9
2009-02-27	238.142	Regular	9
2009-02-27	319.986	Regular	9
2010-03-01	81.6079	Regular	9
2010-03-01	69.5146	Regular	9
2010-03-01	85.5665	Regular	9
2010-03-01	82.3122	Regular	9
2010-03-02	110.318	Regular	9
2010-03-02	71.6538	Regular	9
2010-03-02	136.518	Regular	9
2010-03-02	74.2841	Regular	9
2010-03-03	114.913	Regular	9
2010-03-03	37.3953	Regular	9
2010-03-03	86.4544	Regular	9
2010-03-03	104.185	Regular	9
2010-03-04	145.413	Regular	9
2010-03-04	77.4086	Regular	9
2010-03-04	68.7584	Regular	9
2010-03-04	132.524	Regular	9
2010-03-05	92.4785	Regular	9
2010-03-05	95.0112	Regular	9
2010-03-05	100.568	Regular	9
2010-03-05	81.767	Regular	9
2011-02-28	172.922	Regular	9
2011-02-28	83.4814	Regular	9
2011-02-28	82.1039	Regular	9
2011-02-28	113.694	Regular	9
2011-03-01	48.5787	Regular	9
2011-03-01	39.4907	Regular	9
2011-03-01	62.5278	Regular	9
2011-03-01	45.9789	Regular	9
2011-03-02	65.106	Regular	9
2011-03-02	42.538	Regular	9
2011-03-02	73.4858	Regular	9
2011-03-02	70.179	Regular	9
2011-03-03	54.059	Regular	9
2011-03-03	85.5864	Regular	9
2011-03-03	56.1022	Regular	9
2011-03-03	53.8578	Regular	9
2011-03-04	73.1187	Regular	9
2011-03-04	73.5904	Regular	9
2011-03-04	58.5278	Regular	9
2011-03-04	63.913	Regular	9
2012-02-27	83.5979	Regular	9
2012-02-27	195.19	Regular	9
2012-02-27	54.8211	Regular	9
2012-02-27	47.4633	Regular	9
2012-02-28	149.823	Regular	9
2012-02-28	55.0111	Regular	9
2012-02-28	93.9922	Regular	9
2012-02-28	50.5364	Regular	9
2012-02-29	58.608	Regular	9
2012-02-29	69.76	Regular	9
2012-02-29	83.7775	Regular	9
2012-02-29	44.059	Regular	9
2012-03-01	59.5005	Regular	9
2012-03-01	46.6471	Regular	9
2012-03-01	81.3924	Regular	9
2012-03-02	84.7949	Regular	9
2012-03-02	44.0556	Regular	9
2012-03-02	64.0915	Regular	9
2012-03-02	73.677	Regular	9
2013-02-25	81.7511	Regular	9
2013-02-25	82.4773	Regular	9
2013-02-25	56.3246	Regular	9
2013-02-25	46.6424	Regular	9
2013-02-26	79.3395	Regular	9
2013-02-26	49.1638	Regular	9
2013-02-26	46.7708	Regular	9
2013-02-26	150.7	Regular	9
2013-02-27	70.2552	Regular	9
2013-02-27	57.762	Regular	9
2013-02-27	60.3147	Regular	9
2013-02-27	85.4656	Regular	9
2013-02-28	73.1828	Regular	9
2013-02-28	53.1147	Regular	9
2013-02-28	77.3022	Regular	9
2013-02-28	33.1915	Regular	9
2013-03-01	77.808	Regular	9
2013-03-01	50.3666	Regular	9
2013-03-01	57.2081	Regular	9
2013-03-01	66.8365	Regular	9
2014-02-24	74.1711	Regular	9
2014-02-24	48.1095	Regular	9
2014-02-24	84.9252	Regular	9
2014-02-24	70.0967	Regular	9
2014-02-25	80.9013	Regular	9
2014-02-25	46.6334	Regular	9
2014-02-25	89.5577	Regular	9
2014-02-25	40.7876	Regular	9
2014-02-26	97.3925	Regular	9
2014-02-26	49.6384	Regular	9
2014-02-26	66.3731	Regular	9
2014-02-26	28.8777	Regular	9
2014-02-27	131.535	Regular	9
2014-02-27	54.8143	Regular	9
2014-02-27	55.9208	Regular	9
2014-02-27	59.0041	Regular	9
2014-02-28	93.8666	Regular	9
2014-02-28	66.9078	Regular	9
2014-02-28	55.6956	Regular	9
2014-02-28	35.0385	Regular	9
2015-02-23	71.8146	Regular	9
2015-02-23	64.197	Regular	9
2015-02-23	72.7021	Regular	9
2015-02-23	28.9838	Regular	9
2015-02-24	71.9742	Regular	9
2015-02-24	44.4409	Regular	9
2015-02-24	71.4828	Regular	9
2015-02-24	82.4964	Regular	9
2015-02-25	72.2073	Regular	9
2015-02-25	60.7991	Regular	9
2015-02-25	57.75	Regular	9
2015-02-25	58.0477	Regular	9
2015-02-26	82.0469	Regular	9
2015-02-26	57.3075	Regular	9
2015-02-26	78.0901	Regular	9
2015-02-26	115.639	Regular	9
2015-02-27	122.409	Regular	9
2015-02-27	56.7203	Regular	9
2015-02-27	57.4798	Regular	9
2015-02-27	73.1276	Regular	9
2016-02-29	62.482	Regular	9
2016-02-29	50.7895	Regular	9
2016-02-29	70.5558	Regular	9
2016-02-29	51.412	Regular	9
2016-03-01	85.5436	Regular	9
2016-03-01	55.4816	Regular	9
2016-03-01	67.6346	Regular	9
2016-03-01	104.127	Regular	9
2016-03-02	60.8565	Regular	9
2016-03-02	70.3953	Regular	9
2016-03-02	72.8828	Regular	9
2016-03-02	103.169	Regular	9
2016-03-03	95.3541	Regular	9
2016-03-03	56.3263	Regular	9
2016-03-03	97.9986	Regular	9
2016-03-03	58.4002	Regular	9
2016-03-04	80.0509	Regular	9
2016-03-04	49.5912	Regular	9
2016-03-04	49.4197	Regular	9
2016-03-04	70.4796	Regular	9
2007-03-05	502.136	Pre_DST_Week	10
2007-03-05	131.968	Pre_DST_Week	10
2007-03-05	142.803	Pre_DST_Week	10
2007-03-05	143.825	Pre_DST_Week	10
2007-03-06	264.593	Pre_DST_Week	10
2007-03-06	145.363	Pre_DST_Week	10
2007-03-06	203.122	Pre_DST_Week	10
2007-03-06	50	Pre_DST_Week	10
2007-03-07	507.16	Pre_DST_Week	10
2007-03-07	218.756	Pre_DST_Week	10
2007-03-07	671.264	Pre_DST_Week	10
2007-03-07	271.103	Pre_DST_Week	10
2007-03-08	143.33	Pre_DST_Week	10
2007-03-08	320.159	Pre_DST_Week	10
2007-03-08	91.6667	Pre_DST_Week	10
2007-03-08	296.965	Pre_DST_Week	10
2007-03-09	415.432	Pre_DST_Week	10
2007-03-09	177.092	Pre_DST_Week	10
2007-03-09	74.175	Pre_DST_Week	10
2007-03-09	158.76	Pre_DST_Week	10
2008-03-03	109.828	Pre_DST_Week	10
2008-03-03	137.009	Pre_DST_Week	10
2008-03-03	139.373	Pre_DST_Week	10
2008-03-03	82.6475	Pre_DST_Week	10
2008-03-04	93.7897	Pre_DST_Week	10
2008-03-04	104.515	Pre_DST_Week	10
2008-03-04	116.326	Pre_DST_Week	10
2008-03-04	176.988	Pre_DST_Week	10
2008-03-05	130.238	Pre_DST_Week	10
2008-03-05	221.175	Pre_DST_Week	10
2008-03-05	173.504	Pre_DST_Week	10
2008-03-05	131.878	Pre_DST_Week	10
2008-03-06	98.3002	Pre_DST_Week	10
2008-03-06	105.442	Pre_DST_Week	10
2008-03-06	91.7302	Pre_DST_Week	10
2008-03-06	57.5	Pre_DST_Week	10
2008-03-07	138.435	Pre_DST_Week	10
2008-03-07	253.095	Pre_DST_Week	10
2008-03-07	105.104	Pre_DST_Week	10
2008-03-07	170.1	Pre_DST_Week	10
2009-03-02	329.258	Pre_DST_Week	10
2009-03-02	177.779	Pre_DST_Week	10
2009-03-02	144.889	Pre_DST_Week	10
2009-03-02	369.645	Pre_DST_Week	10
2009-03-03	161.678	Pre_DST_Week	10
2009-03-03	215.876	Pre_DST_Week	10
2009-03-03	184.948	Pre_DST_Week	10
2009-03-03	312.962	Pre_DST_Week	10
2009-03-04	168.665	Pre_DST_Week	10
2009-03-04	127.581	Pre_DST_Week	10
2009-03-04	183.604	Pre_DST_Week	10
2009-03-04	105.51	Pre_DST_Week	10
2009-03-05	109.419	Pre_DST_Week	10
2009-03-05	132.26	Pre_DST_Week	10
2009-03-05	154.773	Pre_DST_Week	10
2009-03-05	299.251	Pre_DST_Week	10
2009-03-06	186.028	Pre_DST_Week	10
2009-03-06	122.637	Pre_DST_Week	10
2009-03-06	146.979	Pre_DST_Week	10
2009-03-06	349.457	Pre_DST_Week	10
2010-03-08	147.12	Pre_DST_Week	10
2010-03-08	108.033	Pre_DST_Week	10
2010-03-08	190.276	Pre_DST_Week	10
2010-03-08	94.7955	Pre_DST_Week	10
2010-03-09	142.42	Pre_DST_Week	10
2010-03-09	65.5829	Pre_DST_Week	10
2010-03-09	107.808	Pre_DST_Week	10
2010-03-09	86.8486	Pre_DST_Week	10
2010-03-10	176.804	Pre_DST_Week	10
2010-03-10	229.379	Pre_DST_Week	10
2010-03-10	146.139	Pre_DST_Week	10
2010-03-10	39.0229	Pre_DST_Week	10
2010-03-11	255.143	Pre_DST_Week	10
2010-03-11	199.386	Pre_DST_Week	10
2010-03-11	137.53	Pre_DST_Week	10
2010-03-11	115.246	Pre_DST_Week	10
2010-03-12	138.748	Pre_DST_Week	10
2010-03-12	139.528	Pre_DST_Week	10
2010-03-12	110.791	Pre_DST_Week	10
2010-03-12	109.553	Pre_DST_Week	10
2011-03-07	72.6798	Pre_DST_Week	10
2011-03-07	50.7208	Pre_DST_Week	10
2011-03-07	86.4843	Pre_DST_Week	10
2011-03-07	59.5822	Pre_DST_Week	10
2011-03-08	56.4702	Pre_DST_Week	10
2011-03-08	46.329	Pre_DST_Week	10
2011-03-08	70.8648	Pre_DST_Week	10
2011-03-08	75.2786	Pre_DST_Week	10
2011-03-09	109.907	Pre_DST_Week	10
2011-03-09	59.0149	Pre_DST_Week	10
2011-03-09	82.5166	Pre_DST_Week	10
2011-03-09	58.0897	Pre_DST_Week	10
2011-03-10	63.4637	Pre_DST_Week	10
2011-03-10	52.3977	Pre_DST_Week	10
2011-03-10	48.8898	Pre_DST_Week	10
2011-03-10	96.5415	Pre_DST_Week	10
2011-03-11	45.5012	Pre_DST_Week	10
2011-03-11	64.4577	Pre_DST_Week	10
2011-03-11	54.2623	Pre_DST_Week	10
2011-03-11	50.1157	Pre_DST_Week	10
2012-03-05	117.772	Pre_DST_Week	10
2012-03-05	56.5187	Pre_DST_Week	10
2012-03-05	72.4478	Pre_DST_Week	10
2012-03-05	128.443	Pre_DST_Week	10
2012-03-06	92.5553	Pre_DST_Week	10
2012-03-06	84.9063	Pre_DST_Week	10
2012-03-06	47.3018	Pre_DST_Week	10
2012-03-06	91.9798	Pre_DST_Week	10
2012-03-07	93.8093	Pre_DST_Week	10
2012-03-07	82.0738	Pre_DST_Week	10
2012-03-07	92.1174	Pre_DST_Week	10
2012-03-07	84.0902	Pre_DST_Week	10
2012-03-08	154.282	Pre_DST_Week	10
2012-03-08	54.968	Pre_DST_Week	10
2012-03-08	54.391	Pre_DST_Week	10
2012-03-08	55.369	Pre_DST_Week	10
2012-03-09	124.058	Pre_DST_Week	10
2012-03-09	101.23	Pre_DST_Week	10
2012-03-09	81.8708	Pre_DST_Week	10
2012-03-09	60.8696	Pre_DST_Week	10
2013-03-04	66.6542	Pre_DST_Week	10
2013-03-04	42.8487	Pre_DST_Week	10
2013-03-04	65.755	Pre_DST_Week	10
2013-03-04	64.0584	Pre_DST_Week	10
2013-03-05	53.5938	Pre_DST_Week	10
2013-03-05	51.121	Pre_DST_Week	10
2013-03-05	52.7587	Pre_DST_Week	10
2013-03-05	50.8751	Pre_DST_Week	10
2013-03-06	83.5913	Pre_DST_Week	10
2013-03-06	56.8794	Pre_DST_Week	10
2013-03-06	57.1784	Pre_DST_Week	10
2013-03-06	41.2426	Pre_DST_Week	10
2013-03-07	91.0735	Pre_DST_Week	10
2013-03-07	45.5152	Pre_DST_Week	10
2013-03-07	73.6289	Pre_DST_Week	10
2013-03-07	39.8506	Pre_DST_Week	10
2013-03-08	57.7255	Pre_DST_Week	10
2013-03-08	50.2596	Pre_DST_Week	10
2013-03-08	69.5547	Pre_DST_Week	10
2013-03-08	61.0509	Pre_DST_Week	10
2014-03-03	72.6978	Pre_DST_Week	10
2014-03-03	40.7886	Pre_DST_Week	10
2014-03-03	112.677	Pre_DST_Week	10
2014-03-03	37.3018	Pre_DST_Week	10
2014-03-04	103.151	Pre_DST_Week	10
2014-03-04	46.1249	Pre_DST_Week	10
2014-03-04	83.877	Pre_DST_Week	10
2014-03-04	48.5598	Pre_DST_Week	10
2014-03-05	65.8577	Pre_DST_Week	10
2014-03-05	43.8276	Pre_DST_Week	10
2014-03-05	70.05	Pre_DST_Week	10
2014-03-05	71.2733	Pre_DST_Week	10
2014-03-06	68.618	Pre_DST_Week	10
2014-03-06	37.8565	Pre_DST_Week	10
2014-03-06	69.8224	Pre_DST_Week	10
2014-03-06	58.7489	Pre_DST_Week	10
2014-03-07	53.5506	Pre_DST_Week	10
2014-03-07	46.3426	Pre_DST_Week	10
2014-03-07	54.8291	Pre_DST_Week	10
2014-03-07	52.0028	Pre_DST_Week	10
2015-03-02	77.3086	Pre_DST_Week	10
2015-03-02	51.8436	Pre_DST_Week	10
2015-03-02	72.8442	Pre_DST_Week	10
2015-03-02	42.5229	Pre_DST_Week	10
2015-03-03	71.541	Pre_DST_Week	10
2015-03-03	56.8438	Pre_DST_Week	10
2015-03-03	79.434	Pre_DST_Week	10
2015-03-03	75.8465	Pre_DST_Week	10
2015-03-04	61.7273	Pre_DST_Week	10
2015-03-04	37.1405	Pre_DST_Week	10
2015-03-04	63.8986	Pre_DST_Week	10
2015-03-04	45.5402	Pre_DST_Week	10
2015-03-05	62.21	Pre_DST_Week	10
2015-03-05	75.916	Pre_DST_Week	10
2015-03-05	64.1265	Pre_DST_Week	10
2015-03-05	48.5274	Pre_DST_Week	10
2015-03-06	82.8792	Pre_DST_Week	10
2015-03-06	48.0193	Pre_DST_Week	10
2015-03-06	83.646	Pre_DST_Week	10
2015-03-06	63.7927	Pre_DST_Week	10
2016-03-07	63.9417	Pre_DST_Week	10
2016-03-07	58.1942	Pre_DST_Week	10
2016-03-07	147.52	Pre_DST_Week	10
2016-03-07	58.9535	Pre_DST_Week	10
2016-03-08	118.103	Pre_DST_Week	10
2016-03-08	73.0568	Pre_DST_Week	10
2016-03-08	99.5804	Pre_DST_Week	10
2016-03-08	59.2932	Pre_DST_Week	10
2016-03-09	444.409	Pre_DST_Week	10
2016-03-09	54.896	Pre_DST_Week	10
2016-03-09	385.49	Pre_DST_Week	10
2016-03-09	64.2895	Pre_DST_Week	10
2016-03-10	42.6452	Pre_DST_Week	10
2016-03-11	122.679	Pre_DST_Week	10
2007-03-12	95.42	DST_Week	11
2007-03-12	157.309	DST_Week	11
2007-03-12	125.04	DST_Week	11
2007-03-13	77.5417	DST_Week	11
2007-03-13	40.1238	DST_Week	11
2007-03-13	232.183	DST_Week	11
2007-03-14	56.7891	DST_Week	11
2007-03-14	37.4712	DST_Week	11
2007-03-14	42.2533	DST_Week	11
2007-03-14	44.7595	DST_Week	11
2007-03-15	78.0246	DST_Week	11
2007-03-15	43.0757	DST_Week	11
2007-03-15	44.1376	DST_Week	11
2007-03-15	47.7047	DST_Week	11
2007-03-16	65.0029	DST_Week	11
2007-03-16	37.9202	DST_Week	11
2007-03-16	53.0331	DST_Week	11
2007-03-16	38.2224	DST_Week	11
2008-03-10	247.723	DST_Week	11
2008-03-10	184.917	DST_Week	11
2008-03-10	134.239	DST_Week	11
2008-03-10	100.828	DST_Week	11
2008-03-11	168.187	DST_Week	11
2008-03-11	158.822	DST_Week	11
2008-03-11	359.457	DST_Week	11
2008-03-11	107.72	DST_Week	11
2008-03-12	183.204	DST_Week	11
2008-03-12	202.303	DST_Week	11
2008-03-12	108.849	DST_Week	11
2008-03-12	569.803	DST_Week	11
2008-03-13	169.013	DST_Week	11
2008-03-13	147.024	DST_Week	11
2008-03-13	136.64	DST_Week	11
2008-03-13	91.0015	DST_Week	11
2008-03-14	82.2917	DST_Week	11
2008-03-14	277.94	DST_Week	11
2008-03-14	114.14	DST_Week	11
2008-03-14	123.677	DST_Week	11
2009-03-09	98.4499	DST_Week	11
2009-03-09	141.102	DST_Week	11
2009-03-09	127.034	DST_Week	11
2009-03-09	264.058	DST_Week	11
2009-03-10	191.154	DST_Week	11
2009-03-10	227.626	DST_Week	11
2009-03-10	311.985	DST_Week	11
2009-03-10	294.284	DST_Week	11
2009-03-11	153.919	DST_Week	11
2009-03-11	136.889	DST_Week	11
2009-03-11	156.224	DST_Week	11
2009-03-11	307.525	DST_Week	11
2009-03-12	225.161	DST_Week	11
2009-03-12	130.483	DST_Week	11
2009-03-12	160.567	DST_Week	11
2009-03-12	240.583	DST_Week	11
2009-03-13	210.208	DST_Week	11
2009-03-13	143.421	DST_Week	11
2009-03-13	157.533	DST_Week	11
2009-03-13	300.736	DST_Week	11
2010-03-15	140.783	DST_Week	11
2010-03-15	55.2579	DST_Week	11
2010-03-15	136.167	DST_Week	11
2010-03-15	42.2786	DST_Week	11
2010-03-16	152.283	DST_Week	11
2010-03-16	82.8914	DST_Week	11
2010-03-16	114.93	DST_Week	11
2010-03-16	269.391	DST_Week	11
2010-03-17	139.946	DST_Week	11
2010-03-17	183.982	DST_Week	11
2010-03-17	97.9875	DST_Week	11
2010-03-17	51.6648	DST_Week	11
2010-03-18	128.307	DST_Week	11
2010-03-18	66.7912	DST_Week	11
2010-03-18	93.2558	DST_Week	11
2010-03-18	209.548	DST_Week	11
2010-03-19	252.324	DST_Week	11
2010-03-19	80.9353	DST_Week	11
2010-03-19	87.839	DST_Week	11
2010-03-19	153.961	DST_Week	11
2011-03-14	43.7955	DST_Week	11
2011-03-14	51.9368	DST_Week	11
2011-03-14	43.4386	DST_Week	11
2011-03-14	56.2013	DST_Week	11
2011-03-15	110.933	DST_Week	11
2011-03-15	63.1905	DST_Week	11
2011-03-15	53.3797	DST_Week	11
2011-03-15	37.4492	DST_Week	11
2011-03-16	51.8335	DST_Week	11
2011-03-16	47.6692	DST_Week	11
2011-03-16	36.532	DST_Week	11
2011-03-16	45.0107	DST_Week	11
2011-03-17	62.266	DST_Week	11
2011-03-17	43.4247	DST_Week	11
2011-03-17	62.0011	DST_Week	11
2011-03-17	61.4706	DST_Week	11
2011-03-18	37.6757	DST_Week	11
2011-03-18	38.7625	DST_Week	11
2011-03-18	49.963	DST_Week	11
2011-03-18	88.6233	DST_Week	11
2012-03-12	79.9593	DST_Week	11
2012-03-12	73.9553	DST_Week	11
2012-03-13	52.4381	DST_Week	11
2012-03-13	77.0973	DST_Week	11
2012-03-14	64.2255	DST_Week	11
2012-03-14	51.2683	DST_Week	11
2012-03-14	48.4613	DST_Week	11
2012-03-14	61.5562	DST_Week	11
2012-03-15	66.3212	DST_Week	11
2012-03-15	54.7546	DST_Week	11
2012-03-15	55.8555	DST_Week	11
2012-03-15	55.6268	DST_Week	11
2012-03-16	63.3459	DST_Week	11
2012-03-16	59.7592	DST_Week	11
2012-03-16	56.4499	DST_Week	11
2012-03-16	58.5433	DST_Week	11
2013-03-11	57.5086	DST_Week	11
2013-03-11	58.4339	DST_Week	11
2013-03-11	75.874	DST_Week	11
2013-03-11	48.6567	DST_Week	11
2013-03-12	90.9384	DST_Week	11
2013-03-12	52.1408	DST_Week	11
2013-03-12	66.54	DST_Week	11
2013-03-12	47.7656	DST_Week	11
2013-03-13	60.7442	DST_Week	11
2013-03-13	67.3212	DST_Week	11
2013-03-13	94.4085	DST_Week	11
2013-03-13	60.0004	DST_Week	11
2013-03-14	51.5759	DST_Week	11
2013-03-14	49.9947	DST_Week	11
2013-03-14	44.9729	DST_Week	11
2013-03-14	39.475	DST_Week	11
2013-03-15	125.162	DST_Week	11
2013-03-15	43.1456	DST_Week	11
2013-03-15	89.3825	DST_Week	11
2013-03-15	56.9877	DST_Week	11
2014-03-10	57.8759	DST_Week	11
2014-03-10	41.009	DST_Week	11
2014-03-11	54.2862	DST_Week	11
2014-03-11	43.3547	DST_Week	11
2014-03-11	46.4342	DST_Week	11
2014-03-11	37.8484	DST_Week	11
2014-03-12	47.3302	DST_Week	11
2014-03-12	44.1597	DST_Week	11
2014-03-12	36.0605	DST_Week	11
2014-03-13	52.8724	DST_Week	11
2014-03-13	40.5902	DST_Week	11
2014-03-13	50.0719	DST_Week	11
2014-03-13	38.3488	DST_Week	11
2014-03-14	72.0378	DST_Week	11
2014-03-14	49.8643	DST_Week	11
2014-03-14	46.2419	DST_Week	11
2014-03-14	45.4709	DST_Week	11
2015-03-09	85.5603	DST_Week	11
2015-03-09	51.1198	DST_Week	11
2015-03-09	81.7417	DST_Week	11
2015-03-09	87.8895	DST_Week	11
2015-03-10	60.9266	DST_Week	11
2015-03-10	65.5549	DST_Week	11
2015-03-10	71.795	DST_Week	11
2015-03-10	72.6516	DST_Week	11
2015-03-11	76.033	DST_Week	11
2015-03-11	56.7748	DST_Week	11
2015-03-11	60.2966	DST_Week	11
2015-03-11	69.429	DST_Week	11
2015-03-12	174.444	DST_Week	11
2015-03-12	80.5437	DST_Week	11
2015-03-12	76.7505	DST_Week	11
2015-03-12	83.6452	DST_Week	11
2015-03-13	71.2149	DST_Week	11
2015-03-13	38.7281	DST_Week	11
2015-03-13	68.7479	DST_Week	11
2015-03-13	79.6258	DST_Week	11
2016-03-14	79.0624	DST_Week	11
2016-03-14	65.8862	DST_Week	11
2016-03-14	68.8158	DST_Week	11
2016-03-14	84.765	DST_Week	11
2016-03-15	97.9974	DST_Week	11
2016-03-15	92.3165	DST_Week	11
2016-03-15	60.9959	DST_Week	11
2016-03-15	72.445	DST_Week	11
2016-03-16	59.6346	DST_Week	11
2016-03-16	67.1473	DST_Week	11
2016-03-16	60.066	DST_Week	11
2016-03-16	81.8685	DST_Week	11
2016-03-17	64.7024	DST_Week	11
2016-03-17	49.729	DST_Week	11
2016-03-17	74.6055	DST_Week	11
2016-03-17	44.8896	DST_Week	11
2016-03-18	82.8341	DST_Week	11
2016-03-18	97.6251	DST_Week	11
2016-03-18	57.4111	DST_Week	11
2016-03-18	66.9529	DST_Week	11
2007-03-19	94.0868	Post_DST_Week	12
2007-03-19	55.6386	Post_DST_Week	12
2007-03-19	50.9074	Post_DST_Week	12
2007-03-19	51.374	Post_DST_Week	12
2007-03-20	130.47	Post_DST_Week	12
2007-03-20	74.9029	Post_DST_Week	12
2007-03-20	93.0264	Post_DST_Week	12
2007-03-20	110.309	Post_DST_Week	12
2007-03-21	100.707	Post_DST_Week	12
2007-03-21	49.5966	Post_DST_Week	12
2007-03-21	70.1083	Post_DST_Week	12
2007-03-21	54.51	Post_DST_Week	12
2007-03-22	163.006	Post_DST_Week	12
2007-03-22	53.3937	Post_DST_Week	12
2007-03-22	88.2471	Post_DST_Week	12
2007-03-22	116.9	Post_DST_Week	12
2007-03-23	163.652	Post_DST_Week	12
2007-03-23	61.5725	Post_DST_Week	12
2007-03-23	56.8182	Post_DST_Week	12
2007-03-23	40	Post_DST_Week	12
2008-03-17	114.382	Post_DST_Week	12
2008-03-17	241.321	Post_DST_Week	12
2008-03-17	78.8667	Post_DST_Week	12
2008-03-17	188.912	Post_DST_Week	12
2008-03-18	216.148	Post_DST_Week	12
2008-03-18	147.863	Post_DST_Week	12
2008-03-18	285.293	Post_DST_Week	12
2008-03-18	102.015	Post_DST_Week	12
2008-03-19	130.368	Post_DST_Week	12
2008-03-19	181.154	Post_DST_Week	12
2008-03-19	136.432	Post_DST_Week	12
2008-03-19	192.693	Post_DST_Week	12
2008-03-20	79.2362	Post_DST_Week	12
2008-03-20	83.493	Post_DST_Week	12
2008-03-20	181.131	Post_DST_Week	12
2008-03-20	79.9549	Post_DST_Week	12
2008-03-21	114.274	Post_DST_Week	12
2008-03-21	122.123	Post_DST_Week	12
2008-03-21	183.054	Post_DST_Week	12
2008-03-21	87.4326	Post_DST_Week	12
2009-03-16	128.491	Post_DST_Week	12
2009-03-16	128.684	Post_DST_Week	12
2009-03-16	178.259	Post_DST_Week	12
2009-03-16	238.449	Post_DST_Week	12
2009-03-17	122.689	Post_DST_Week	12
2009-03-17	106.509	Post_DST_Week	12
2009-03-17	122.345	Post_DST_Week	12
2009-03-17	131.217	Post_DST_Week	12
2009-03-18	301.614	Post_DST_Week	12
2009-03-18	149.584	Post_DST_Week	12
2009-03-18	263.066	Post_DST_Week	12
2009-03-18	187.591	Post_DST_Week	12
2009-03-19	244.903	Post_DST_Week	12
2009-03-19	116.858	Post_DST_Week	12
2009-03-19	270.046	Post_DST_Week	12
2009-03-19	229.316	Post_DST_Week	12
2009-03-20	117.767	Post_DST_Week	12
2009-03-20	120.963	Post_DST_Week	12
2009-03-20	171.518	Post_DST_Week	12
2009-03-20	327.97	Post_DST_Week	12
2010-03-22	116.181	Post_DST_Week	12
2010-03-22	146.418	Post_DST_Week	12
2010-03-22	116.485	Post_DST_Week	12
2010-03-22	84.995	Post_DST_Week	12
2010-03-23	171.241	Post_DST_Week	12
2010-03-23	125.572	Post_DST_Week	12
2010-03-23	119.634	Post_DST_Week	12
2010-03-23	101.4	Post_DST_Week	12
2010-03-24	170.517	Post_DST_Week	12
2010-03-24	139.181	Post_DST_Week	12
2010-03-24	104.972	Post_DST_Week	12
2010-03-24	105.99	Post_DST_Week	12
2010-03-25	127.465	Post_DST_Week	12
2010-03-25	150.873	Post_DST_Week	12
2010-03-25	125.397	Post_DST_Week	12
2010-03-25	154.691	Post_DST_Week	12
2010-03-26	260.985	Post_DST_Week	12
2010-03-26	353.877	Post_DST_Week	12
2010-03-26	151.547	Post_DST_Week	12
2010-03-26	158.056	Post_DST_Week	12
2011-03-21	39.8205	Post_DST_Week	12
2011-03-21	45.4103	Post_DST_Week	12
2011-03-22	73.3342	Post_DST_Week	12
2011-03-23	25.6525	Post_DST_Week	12
2011-03-24	39.4781	Post_DST_Week	12
2011-03-25	24.2587	Post_DST_Week	12
2011-03-25	35.2792	Post_DST_Week	12
2012-03-19	80.7392	Post_DST_Week	12
2012-03-19	47.6945	Post_DST_Week	12
2012-03-20	174.011	Post_DST_Week	12
2012-03-20	78.1133	Post_DST_Week	12
2012-03-20	105.04	Post_DST_Week	12
2012-03-20	65.0843	Post_DST_Week	12
2012-03-21	83.271	Post_DST_Week	12
2012-03-21	90.4319	Post_DST_Week	12
2012-03-21	72.0047	Post_DST_Week	12
2012-03-21	69.1046	Post_DST_Week	12
2012-03-22	61.8662	Post_DST_Week	12
2012-03-22	41.2194	Post_DST_Week	12
2012-03-22	49.2318	Post_DST_Week	12
2012-03-22	35.5958	Post_DST_Week	12
2012-03-23	126.244	Post_DST_Week	12
2012-03-23	60.7282	Post_DST_Week	12
2012-03-23	70.9774	Post_DST_Week	12
2012-03-23	68.4186	Post_DST_Week	12
2013-03-18	64.8197	Post_DST_Week	12
2013-03-18	43.3129	Post_DST_Week	12
2013-03-18	58.3468	Post_DST_Week	12
2013-03-18	38.1852	Post_DST_Week	12
2013-03-19	81.2058	Post_DST_Week	12
2013-03-19	55.119	Post_DST_Week	12
2013-03-19	78.7455	Post_DST_Week	12
2013-03-19	66.2599	Post_DST_Week	12
2013-03-20	65.1491	Post_DST_Week	12
2013-03-20	46.7861	Post_DST_Week	12
2013-03-20	96.5947	Post_DST_Week	12
2013-03-20	47.6187	Post_DST_Week	12
2013-03-21	52.1667	Post_DST_Week	12
2013-03-21	54.0867	Post_DST_Week	12
2013-03-21	51.9339	Post_DST_Week	12
2013-03-21	53.6541	Post_DST_Week	12
2013-03-22	223.525	Post_DST_Week	12
2013-03-22	67.3384	Post_DST_Week	12
2013-03-22	141.585	Post_DST_Week	12
2013-03-22	43.4861	Post_DST_Week	12
2014-03-17	62.768	Post_DST_Week	12
2014-03-17	35.5373	Post_DST_Week	12
2014-03-18	52.4416	Post_DST_Week	12
2014-03-18	43.5975	Post_DST_Week	12
2014-03-18	53.0787	Post_DST_Week	12
2014-03-18	42.2473	Post_DST_Week	12
2014-03-19	85.2858	Post_DST_Week	12
2014-03-19	46.8232	Post_DST_Week	12
2014-03-19	69.4485	Post_DST_Week	12
2014-03-19	43.2356	Post_DST_Week	12
2014-03-20	69.9281	Post_DST_Week	12
2014-03-20	48.4459	Post_DST_Week	12
2014-03-20	59.0655	Post_DST_Week	12
2014-03-20	50.1838	Post_DST_Week	12
2014-03-21	105.733	Post_DST_Week	12
2014-03-21	59.0558	Post_DST_Week	12
2014-03-21	59.8957	Post_DST_Week	12
2014-03-21	52.2756	Post_DST_Week	12
2015-03-16	66.6203	Post_DST_Week	12
2015-03-16	66.6821	Post_DST_Week	12
2015-03-16	90.6566	Post_DST_Week	12
2015-03-16	46.8096	Post_DST_Week	12
2015-03-17	52.3448	Post_DST_Week	12
2015-03-17	90.0541	Post_DST_Week	12
2015-03-17	64.3957	Post_DST_Week	12
2015-03-18	104.26	Post_DST_Week	12
2015-03-18	58.1012	Post_DST_Week	12
2015-03-18	74.0518	Post_DST_Week	12
2015-03-18	69.8236	Post_DST_Week	12
2015-03-19	105.494	Post_DST_Week	12
2015-03-19	71.7809	Post_DST_Week	12
2015-03-19	96.264	Post_DST_Week	12
2015-03-19	75.3101	Post_DST_Week	12
2015-03-20	59.803	Post_DST_Week	12
2015-03-20	50.6815	Post_DST_Week	12
2015-03-20	116.659	Post_DST_Week	12
2015-03-20	112.449	Post_DST_Week	12
2016-03-21	81.7351	Post_DST_Week	12
2016-03-21	59.7708	Post_DST_Week	12
2016-03-21	67.5712	Post_DST_Week	12
2016-03-21	129.207	Post_DST_Week	12
2016-03-22	79.1159	Post_DST_Week	12
2016-03-22	64.0084	Post_DST_Week	12
2016-03-22	65.4458	Post_DST_Week	12
2016-03-22	60.0684	Post_DST_Week	12
2016-03-23	141.659	Post_DST_Week	12
2016-03-23	105.386	Post_DST_Week	12
2016-03-23	81.8536	Post_DST_Week	12
2016-03-23	79.2209	Post_DST_Week	12
2016-03-24	71.9396	Post_DST_Week	12
2016-03-24	90.0718	Post_DST_Week	12
2016-03-24	60.067	Post_DST_Week	12
2016-03-24	41.9583	Post_DST_Week	12
2016-03-25	64.0376	Post_DST_Week	12
2016-03-25	87.3315	Post_DST_Week	12
2016-03-25	64.5333	Post_DST_Week	12
2016-03-25	70.239	Post_DST_Week	12
2007-03-26	70.01	Regular	13
2007-03-26	70.3018	Regular	13
2007-03-26	123.206	Regular	13
2007-03-26	70.0883	Regular	13
2007-03-27	77.9027	Regular	13
2007-03-27	46.3454	Regular	13
2007-03-27	33.9286	Regular	13
2007-03-27	48.311	Regular	13
2007-03-28	71.0097	Regular	13
2007-03-28	77.9852	Regular	13
2007-03-28	39.359	Regular	13
2007-03-28	141.524	Regular	13
2007-03-29	184.698	Regular	13
2007-03-29	273.132	Regular	13
2007-03-29	71.3455	Regular	13
2007-03-29	609.125	Regular	13
2007-03-30	301.991	Regular	13
2007-03-30	289.725	Regular	13
2007-03-30	42.3511	Regular	13
2007-03-30	203.033	Regular	13
2008-03-24	105.503	Regular	13
2008-03-24	83.3755	Regular	13
2008-03-24	77.0916	Regular	13
2008-03-24	64.7125	Regular	13
2008-03-25	163.571	Regular	13
2008-03-25	132.969	Regular	13
2008-03-25	146.529	Regular	13
2008-03-25	97.8306	Regular	13
2008-03-26	174.572	Regular	13
2008-03-26	218.317	Regular	13
2008-03-26	103.699	Regular	13
2008-03-26	52.6136	Regular	13
2008-03-27	277.278	Regular	13
2008-03-27	212.499	Regular	13
2008-03-27	136.355	Regular	13
2008-03-27	97.7561	Regular	13
2008-03-28	147.018	Regular	13
2008-03-28	162.08	Regular	13
2008-03-28	155.452	Regular	13
2008-03-28	30.7383	Regular	13
2009-03-23	195.586	Regular	13
2009-03-23	160.517	Regular	13
2009-03-23	119.525	Regular	13
2009-03-23	214.813	Regular	13
2009-03-24	160.99	Regular	13
2009-03-24	283.498	Regular	13
2009-03-24	189.228	Regular	13
2009-03-24	356.423	Regular	13
2009-03-25	93.3577	Regular	13
2009-03-25	91.2034	Regular	13
2009-03-25	94.2583	Regular	13
2009-03-25	327.537	Regular	13
2009-03-26	193.29	Regular	13
2009-03-26	133.526	Regular	13
2009-03-26	231.738	Regular	13
2009-03-26	281.181	Regular	13
2009-03-27	221.312	Regular	13
2009-03-27	123.719	Regular	13
2009-03-27	174.499	Regular	13
2009-03-27	304.449	Regular	13
2010-03-29	267.307	Regular	13
2010-03-29	400.726	Regular	13
2010-03-29	138.699	Regular	13
2010-03-29	156.826	Regular	13
2010-03-30	149.647	Regular	13
2010-03-30	143.635	Regular	13
2010-03-30	121.544	Regular	13
2010-03-30	117.628	Regular	13
2010-03-31	219.738	Regular	13
2010-03-31	134.968	Regular	13
2010-03-31	141.144	Regular	13
2010-03-31	192.611	Regular	13
2010-04-01	204.548	Regular	13
2010-04-01	123.132	Regular	13
2010-04-01	210.683	Regular	13
2010-04-01	174.826	Regular	13
2010-04-02	74.0373	Regular	13
2010-04-02	111.04	Regular	13
2010-04-02	281.528	Regular	13
2010-04-02	100.227	Regular	13
2011-03-28	50.4195	Regular	13
2011-03-29	41.1713	Regular	13
2011-03-30	37.0544	Regular	13
2011-03-31	41.7511	Regular	13
2011-04-01	37.8977	Regular	13
2012-03-26	187.338	Regular	13
2012-03-26	44.8263	Regular	13
2012-03-26	199.301	Regular	13
2012-03-26	44.5968	Regular	13
2012-03-27	70.5727	Regular	13
2012-03-27	45.0181	Regular	13
2012-03-27	43.8785	Regular	13
2012-03-27	57.6741	Regular	13
2012-03-28	70.8626	Regular	13
2012-03-28	56.2982	Regular	13
2012-03-28	56.6522	Regular	13
2012-03-28	66.6579	Regular	13
2012-03-29	115.589	Regular	13
2012-03-29	54.4537	Regular	13
2012-03-29	68.4127	Regular	13
2012-03-29	53.6358	Regular	13
2012-03-30	89.0683	Regular	13
2012-03-30	75.6916	Regular	13
2012-03-30	64.5338	Regular	13
2012-03-30	61.7257	Regular	13
2013-03-25	72.5887	Regular	13
2013-03-25	53.8242	Regular	13
2013-03-25	98.7941	Regular	13
2013-03-25	40.9409	Regular	13
2013-03-26	41.8047	Regular	13
2013-03-26	54.2383	Regular	13
2013-03-26	48.2703	Regular	13
2013-03-26	57.1017	Regular	13
2013-03-27	33.9061	Regular	13
2013-03-27	46.0588	Regular	13
2013-03-27	41.7707	Regular	13
2013-03-28	65.9596	Regular	13
2013-03-28	39.167	Regular	13
2013-03-28	47.7362	Regular	13
2013-03-28	30.7299	Regular	13
2013-03-29	60.9868	Regular	13
2013-03-29	48.047	Regular	13
2013-03-29	39.4578	Regular	13
2013-03-29	40.2654	Regular	13
2014-03-24	69.1148	Regular	13
2014-03-24	82.8486	Regular	13
2014-03-24	56.2582	Regular	13
2014-03-24	49.2351	Regular	13
2014-03-25	48.6863	Regular	13
2014-03-25	56.0755	Regular	13
2014-03-25	32.6255	Regular	13
2014-03-26	86.1702	Regular	13
2014-03-26	77.0458	Regular	13
2014-03-26	572.068	Regular	13
2014-03-26	58.4875	Regular	13
2014-03-27	59.868	Regular	13
2014-03-27	46.4339	Regular	13
2014-03-27	52.3242	Regular	13
2014-03-27	43.4942	Regular	13
2014-03-28	103.155	Regular	13
2014-03-28	51.2225	Regular	13
2014-03-28	99.2516	Regular	13
2014-03-28	52.8867	Regular	13
2015-03-23	74.6394	Regular	13
2015-03-23	49.6534	Regular	13
2015-03-23	70.1901	Regular	13
2015-03-23	60.0947	Regular	13
2015-03-24	86.1161	Regular	13
2015-03-24	49.7268	Regular	13
2015-03-24	89.7573	Regular	13
2015-03-24	49.8718	Regular	13
2015-03-25	63.0037	Regular	13
2015-03-25	42.7306	Regular	13
2015-03-25	65.0001	Regular	13
2015-03-25	41.8724	Regular	13
2015-03-26	58.3774	Regular	13
2015-03-26	46.808	Regular	13
2015-03-26	54.8133	Regular	13
2015-03-26	100.205	Regular	13
2015-03-27	66.7565	Regular	13
2015-03-27	37.5915	Regular	13
2015-03-27	50.9665	Regular	13
2015-03-27	115.081	Regular	13
2016-03-28	61.3645	Regular	13
2016-03-28	80.4287	Regular	13
2016-03-28	103.637	Regular	13
2016-03-28	119.264	Regular	13
2016-03-29	55.4007	Regular	13
2016-03-29	52.7037	Regular	13
2016-03-29	70.521	Regular	13
2016-03-29	73.783	Regular	13
2016-03-30	109.676	Regular	13
2016-03-30	68.0145	Regular	13
2016-03-30	69.425	Regular	13
2016-03-30	103.217	Regular	13
2016-03-31	79.6305	Regular	13
2016-03-31	55.5574	Regular	13
2016-03-31	58.6112	Regular	13
2016-03-31	60.4681	Regular	13
2016-04-01	90.6439	Regular	13
2016-04-01	47.4361	Regular	13
2016-04-01	71.2053	Regular	13
2016-04-01	80.9147	Regular	13
2007-04-02	224.071	Regular	14
2007-04-02	96.9031	Regular	14
2007-04-02	122.246	Regular	14
2007-04-02	68.3333	Regular	14
2007-04-03	491.763	Regular	14
2007-04-03	164.522	Regular	14
2007-04-03	98.345	Regular	14
2007-04-03	312.651	Regular	14
2007-04-04	308.708	Regular	14
2007-04-04	225.004	Regular	14
2007-04-04	151.064	Regular	14
2007-04-04	576.524	Regular	14
2007-04-05	114.078	Regular	14
2007-04-05	92.3456	Regular	14
2007-04-05	57.7509	Regular	14
2007-04-05	25	Regular	14
2007-04-06	129.487	Regular	14
2007-04-06	55.206	Regular	14
2007-04-06	129.163	Regular	14
2007-04-06	105.743	Regular	14
2008-03-31	145.385	Regular	14
2008-03-31	183.038	Regular	14
2008-03-31	165.721	Regular	14
2008-03-31	150.924	Regular	14
2008-04-01	181.412	Regular	14
2008-04-01	196.635	Regular	14
2008-04-01	186.941	Regular	14
2008-04-01	124.111	Regular	14
2008-04-02	228.527	Regular	14
2008-04-02	128.803	Regular	14
2008-04-02	188.603	Regular	14
2008-04-02	245.457	Regular	14
2008-04-03	145.986	Regular	14
2008-04-03	104.837	Regular	14
2008-04-03	210.198	Regular	14
2008-04-03	58	Regular	14
2008-04-04	207.829	Regular	14
2008-04-04	237.852	Regular	14
2008-04-04	178.845	Regular	14
2008-04-04	40.1389	Regular	14
2009-03-30	131.398	Regular	14
2009-03-30	156.147	Regular	14
2009-03-30	144.98	Regular	14
2009-03-30	331.29	Regular	14
2009-03-31	137.352	Regular	14
2009-03-31	128.154	Regular	14
2009-03-31	203.706	Regular	14
2009-03-31	309.395	Regular	14
2009-04-01	194.428	Regular	14
2009-04-01	103.03	Regular	14
2009-04-01	156.695	Regular	14
2009-04-01	262.306	Regular	14
2009-04-02	152.183	Regular	14
2009-04-02	132.129	Regular	14
2009-04-02	150.849	Regular	14
2009-04-02	484.714	Regular	14
2009-04-03	162.894	Regular	14
2009-04-03	188.363	Regular	14
2009-04-03	134.1	Regular	14
2009-04-03	257.998	Regular	14
2010-04-05	95.8935	Regular	14
2010-04-05	54.9651	Regular	14
2010-04-05	230.253	Regular	14
2010-04-05	85.4554	Regular	14
2010-04-06	128.922	Regular	14
2010-04-06	58.421	Regular	14
2010-04-06	230.547	Regular	14
2010-04-06	114.036	Regular	14
2010-04-07	64.602	Regular	14
2010-04-07	65.1006	Regular	14
2010-04-07	119.862	Regular	14
2010-04-07	37.0686	Regular	14
2010-04-08	76.7249	Regular	14
2010-04-08	64.3322	Regular	14
2010-04-08	88.1862	Regular	14
2010-04-08	340.58	Regular	14
2010-04-09	55.875	Regular	14
2010-04-09	62.5132	Regular	14
2010-04-09	74.3069	Regular	14
2010-04-09	50.9909	Regular	14
2011-04-04	28.2514	Regular	14
2011-04-04	61.0754	Regular	14
2011-04-05	55.7122	Regular	14
2011-04-05	62.2801	Regular	14
2011-04-06	30.4706	Regular	14
2011-04-06	34.8183	Regular	14
2011-04-07	27.6258	Regular	14
2011-04-07	39.4108	Regular	14
2011-04-08	37.0545	Regular	14
2011-04-08	34.1138	Regular	14
2011-04-08	29.7503	Regular	14
2012-04-02	100.153	Regular	14
2012-04-02	62.8999	Regular	14
2012-04-02	48.9042	Regular	14
2012-04-02	82.1689	Regular	14
2012-04-03	124.27	Regular	14
2012-04-03	59.0806	Regular	14
2012-04-03	73.0486	Regular	14
2012-04-03	139.336	Regular	14
2012-04-04	65.1019	Regular	14
2012-04-04	84.3755	Regular	14
2012-04-04	115.723	Regular	14
2012-04-04	76.4302	Regular	14
2012-04-05	62.2081	Regular	14
2012-04-05	68.5179	Regular	14
2012-04-05	57.359	Regular	14
2012-04-05	43.5021	Regular	14
2012-04-06	74.1946	Regular	14
2012-04-06	69.2588	Regular	14
2012-04-06	101.768	Regular	14
2012-04-06	67.8028	Regular	14
2013-04-01	71.7483	Regular	14
2013-04-01	57.8887	Regular	14
2013-04-01	48.1447	Regular	14
2013-04-01	60.8653	Regular	14
2013-04-02	70.0966	Regular	14
2013-04-02	45.5907	Regular	14
2013-04-02	45.0848	Regular	14
2013-04-02	45.183	Regular	14
2013-04-03	196.275	Regular	14
2013-04-03	40.3363	Regular	14
2013-04-03	56.0435	Regular	14
2013-04-03	99.7263	Regular	14
2013-04-04	117.552	Regular	14
2013-04-04	52.2077	Regular	14
2013-04-04	103.101	Regular	14
2013-04-04	42.7198	Regular	14
2013-04-05	229.084	Regular	14
2013-04-05	40.652	Regular	14
2013-04-05	63.8757	Regular	14
2013-04-05	51.4306	Regular	14
2014-03-31	81.7955	Regular	14
2014-03-31	54.5216	Regular	14
2014-03-31	68.2279	Regular	14
2014-03-31	40.2418	Regular	14
2014-04-01	79.3526	Regular	14
2014-04-01	36.0648	Regular	14
2014-04-01	51.7559	Regular	14
2014-04-01	75.2294	Regular	14
2014-04-02	47.0273	Regular	14
2014-04-02	41.3508	Regular	14
2014-04-02	36.0973	Regular	14
2014-04-02	48.0523	Regular	14
2014-04-03	55.2321	Regular	14
2014-04-03	37.0362	Regular	14
2014-04-03	49.7734	Regular	14
2014-04-03	49.6299	Regular	14
2014-04-04	69.9418	Regular	14
2014-04-04	49.7479	Regular	14
2014-04-04	78.556	Regular	14
2014-04-04	44.2715	Regular	14
2015-03-30	47.5902	Regular	14
2015-03-30	41.5483	Regular	14
2015-03-30	92.9013	Regular	14
2015-03-30	49.166	Regular	14
2015-03-31	61.957	Regular	14
2015-03-31	39.3444	Regular	14
2015-03-31	56.2391	Regular	14
2015-03-31	44.1874	Regular	14
2015-04-01	81.2679	Regular	14
2015-04-01	51.195	Regular	14
2015-04-01	68.57	Regular	14
2015-04-01	73.8019	Regular	14
2015-04-02	63.9983	Regular	14
2015-04-02	74.517	Regular	14
2015-04-02	82.9726	Regular	14
2015-04-02	130.905	Regular	14
2015-04-03	135.143	Regular	14
2015-04-03	50.1806	Regular	14
2015-04-03	54.8252	Regular	14
2015-04-03	66.0524	Regular	14
2016-04-04	92.8302	Regular	14
2016-04-04	71.0969	Regular	14
2016-04-04	99	Regular	14
2016-04-04	57.0021	Regular	14
2016-04-05	85.9214	Regular	14
2016-04-05	69.5579	Regular	14
2016-04-05	70.4023	Regular	14
2016-04-05	62.3181	Regular	14
2016-04-06	84.9526	Regular	14
2016-04-06	76.0888	Regular	14
2016-04-06	68.4391	Regular	14
2016-04-06	44.7967	Regular	14
2016-04-07	133.935	Regular	14
2016-04-07	62.7065	Regular	14
2016-04-07	98.3278	Regular	14
2016-04-07	78.5635	Regular	14
2016-04-08	120.269	Regular	14
2016-04-08	67.5695	Regular	14
2016-04-08	63.2142	Regular	14
2016-04-08	63.5879	Regular	14

## Sheet: S3_Data_Fig3C_bottom
donation_date	daily_donations_mean	Type_of_week	WEEK
2007-10-15	120.356	Regular	42
2007-10-15	101.355	Regular	42
2007-10-15	179.951	Regular	42
2007-10-15	100	Regular	42
2007-10-16	170.734	Regular	42
2007-10-16	194.382	Regular	42
2007-10-16	86.7331	Regular	42
2007-10-16	123.706	Regular	42
2007-10-17	153.16	Regular	42
2007-10-17	130.4	Regular	42
2007-10-17	65.1104	Regular	42
2007-10-17	81.875	Regular	42
2007-10-18	88.7858	Regular	42
2007-10-18	70.3471	Regular	42
2007-10-18	73.2452	Regular	42
2007-10-18	60	Regular	42
2007-10-19	96.9489	Regular	42
2007-10-19	78.8075	Regular	42
2007-10-19	62.13	Regular	42
2007-10-19	82.6367	Regular	42
2008-10-13	89.7223	Regular	42
2008-10-13	132.546	Regular	42
2008-10-13	90.7467	Regular	42
2008-10-13	55.0829	Regular	42
2008-10-14	90.0673	Regular	42
2008-10-14	75.5044	Regular	42
2008-10-14	101.734	Regular	42
2008-10-14	144.83	Regular	42
2008-10-15	104.589	Regular	42
2008-10-15	109.115	Regular	42
2008-10-15	63.2979	Regular	42
2008-10-15	74.6126	Regular	42
2008-10-16	47.3719	Regular	42
2008-10-16	102.803	Regular	42
2008-10-16	182.923	Regular	42
2008-10-16	62.8671	Regular	42
2008-10-17	103.889	Regular	42
2008-10-17	92.5925	Regular	42
2008-10-17	49.5055	Regular	42
2008-10-17	106.037	Regular	42
2009-10-12	78.9798	Regular	42
2009-10-12	56.7373	Regular	42
2009-10-12	142.236	Regular	42
2009-10-12	159.386	Regular	42
2009-10-13	253.437	Regular	42
2009-10-13	151.146	Regular	42
2009-10-13	160.617	Regular	42
2009-10-13	40.7195	Regular	42
2009-10-14	273.241	Regular	42
2009-10-14	68.9526	Regular	42
2009-10-14	54.5464	Regular	42
2009-10-14	73.7643	Regular	42
2009-10-15	147.889	Regular	42
2009-10-15	67.3794	Regular	42
2009-10-15	95.8659	Regular	42
2009-10-15	105.164	Regular	42
2009-10-16	103.42	Regular	42
2009-10-16	82.5015	Regular	42
2009-10-16	44.9505	Regular	42
2009-10-16	240.623	Regular	42
2010-10-18	66.6276	Regular	42
2010-10-18	51.4071	Regular	42
2010-10-18	61.0867	Regular	42
2010-10-18	42.8761	Regular	42
2010-10-19	71.6753	Regular	42
2010-10-19	72.4878	Regular	42
2010-10-19	84.7157	Regular	42
2010-10-19	237.335	Regular	42
2010-10-20	108.75	Regular	42
2010-10-20	75.5974	Regular	42
2010-10-20	113.354	Regular	42
2010-10-20	65.325	Regular	42
2010-10-21	103.247	Regular	42
2010-10-21	63.8945	Regular	42
2010-10-21	116.582	Regular	42
2010-10-21	73.7637	Regular	42
2010-10-22	56.4604	Regular	42
2010-10-22	46.7111	Regular	42
2010-10-22	85.4115	Regular	42
2010-10-22	49.5624	Regular	42
2011-10-17	76.0442	Regular	42
2011-10-17	294.772	Regular	42
2011-10-17	88.347	Regular	42
2011-10-17	40.1357	Regular	42
2011-10-18	82.5085	Regular	42
2011-10-18	36.9502	Regular	42
2011-10-18	47.9809	Regular	42
2011-10-18	31.4441	Regular	42
2011-10-19	55.6328	Regular	42
2011-10-19	39.0343	Regular	42
2011-10-19	52.3846	Regular	42
2011-10-19	47.9677	Regular	42
2011-10-20	72.8292	Regular	42
2011-10-20	226.799	Regular	42
2011-10-20	61.6227	Regular	42
2011-10-20	22.5365	Regular	42
2011-10-21	57.4376	Regular	42
2011-10-21	32.8212	Regular	42
2011-10-21	46.8483	Regular	42
2011-10-21	130.956	Regular	42
2012-10-15	62.7224	Regular	42
2012-10-15	60.5433	Regular	42
2012-10-16	66.6466	Regular	42
2012-10-16	50.5286	Regular	42
2012-10-16	44.0692	Regular	42
2012-10-16	48.1749	Regular	42
2012-10-17	60.403	Regular	42
2012-10-17	64.5385	Regular	42
2012-10-17	53.0711	Regular	42
2012-10-17	53.0006	Regular	42
2012-10-18	53.1769	Regular	42
2012-10-18	41.8668	Regular	42
2012-10-18	48.1611	Regular	42
2012-10-18	48.1157	Regular	42
2012-10-19	89.8066	Regular	42
2012-10-19	44.8946	Regular	42
2012-10-19	51.3808	Regular	42
2012-10-19	50.5519	Regular	42
2013-10-14	69.5519	Regular	42
2013-10-14	65.629	Regular	42
2013-10-14	66.876	Regular	42
2013-10-15	79.2066	Regular	42
2013-10-15	54.8881	Regular	42
2013-10-15	64.2059	Regular	42
2013-10-15	55.7745	Regular	42
2013-10-16	48.3164	Regular	42
2013-10-16	44.0083	Regular	42
2013-10-16	85.8616	Regular	42
2013-10-16	39.1642	Regular	42
2013-10-17	55.8021	Regular	42
2013-10-17	82.2598	Regular	42
2013-10-17	105.963	Regular	42
2013-10-17	135.92	Regular	42
2013-10-18	63.7207	Regular	42
2013-10-18	53.1294	Regular	42
2013-10-18	505.416	Regular	42
2013-10-18	57.0348	Regular	42
2014-10-13	194	Regular	42
2014-10-13	68.0441	Regular	42
2014-10-13	73.2961	Regular	42
2014-10-13	55.7861	Regular	42
2014-10-14	63.6143	Regular	42
2014-10-14	56.0237	Regular	42
2014-10-14	65.1358	Regular	42
2014-10-14	68.7578	Regular	42
2014-10-15	66.2141	Regular	42
2014-10-15	56.4876	Regular	42
2014-10-15	75.9467	Regular	42
2014-10-15	50.0591	Regular	42
2014-10-16	62.8171	Regular	42
2014-10-16	78.2603	Regular	42
2014-10-16	60.997	Regular	42
2014-10-16	68.2532	Regular	42
2014-10-17	74.524	Regular	42
2014-10-17	36.2477	Regular	42
2014-10-17	64.4735	Regular	42
2014-10-17	80.2006	Regular	42
2015-10-12	84.6833	Regular	42
2015-10-12	72.9469	Regular	42
2015-10-12	287.633	Regular	42
2015-10-12	85.1066	Regular	42
2015-10-13	75.7198	Regular	42
2015-10-13	56.0752	Regular	42
2015-10-13	79.6381	Regular	42
2015-10-13	83.9806	Regular	42
2015-10-14	101.807	Regular	42
2015-10-14	62.2203	Regular	42
2015-10-14	86.6648	Regular	42
2015-10-14	56.9847	Regular	42
2015-10-15	130.864	Regular	42
2015-10-15	128.174	Regular	42
2015-10-15	71.1443	Regular	42
2015-10-15	61.2202	Regular	42
2015-10-16	84.667	Regular	42
2015-10-16	66.3666	Regular	42
2015-10-16	191.214	Regular	42
2015-10-16	61.0078	Regular	42
2007-10-22	195.972	Regular	43
2007-10-22	110.008	Regular	43
2007-10-22	54.0891	Regular	43
2007-10-22	73.0788	Regular	43
2007-10-23	225.911	Regular	43
2007-10-23	90.1989	Regular	43
2007-10-23	453.133	Regular	43
2007-10-23	58.0456	Regular	43
2007-10-24	109.624	Regular	43
2007-10-24	154.744	Regular	43
2007-10-24	136.023	Regular	43
2007-10-24	256.776	Regular	43
2007-10-25	107.319	Regular	43
2007-10-25	72.6537	Regular	43
2007-10-25	114.428	Regular	43
2007-10-25	138.986	Regular	43
2007-10-26	122.68	Regular	43
2007-10-26	89.2727	Regular	43
2007-10-26	122.866	Regular	43
2007-10-26	68.2143	Regular	43
2008-10-20	103.494	Regular	43
2008-10-20	58.8611	Regular	43
2008-10-20	223.274	Regular	43
2008-10-20	429.747	Regular	43
2008-10-21	140.985	Regular	43
2008-10-21	278.88	Regular	43
2008-10-21	196.941	Regular	43
2008-10-21	103.942	Regular	43
2008-10-22	92.8861	Regular	43
2008-10-22	91.462	Regular	43
2008-10-22	82.0491	Regular	43
2008-10-22	187.668	Regular	43
2008-10-23	120.678	Regular	43
2008-10-23	66.2127	Regular	43
2008-10-23	87.2754	Regular	43
2008-10-23	43.5	Regular	43
2008-10-24	80.441	Regular	43
2008-10-24	61.0894	Regular	43
2008-10-24	116.545	Regular	43
2008-10-24	88.5317	Regular	43
2009-10-19	219.904	Regular	43
2009-10-19	96.919	Regular	43
2009-10-19	200.454	Regular	43
2009-10-19	63.5247	Regular	43
2009-10-20	49.6983	Regular	43
2009-10-20	44.9404	Regular	43
2009-10-20	164.182	Regular	43
2009-10-20	61.7063	Regular	43
2009-10-21	57.6251	Regular	43
2009-10-21	53.1302	Regular	43
2009-10-21	59.3651	Regular	43
2009-10-21	61.999	Regular	43
2009-10-22	47.8885	Regular	43
2009-10-22	47.0728	Regular	43
2009-10-22	58.312	Regular	43
2009-10-22	58.7568	Regular	43
2009-10-23	90.5199	Regular	43
2009-10-23	63.8027	Regular	43
2009-10-23	54.7543	Regular	43
2009-10-23	78.0207	Regular	43
2010-10-25	71.977	Regular	43
2010-10-25	82.7613	Regular	43
2010-10-25	100.622	Regular	43
2010-10-25	40.2689	Regular	43
2010-10-26	146.918	Regular	43
2010-10-26	130.669	Regular	43
2010-10-26	59.7382	Regular	43
2010-10-26	37.5766	Regular	43
2010-10-27	263.949	Regular	43
2010-10-27	262.238	Regular	43
2010-10-27	58.0735	Regular	43
2010-10-27	45.7627	Regular	43
2010-10-28	240.53	Regular	43
2010-10-28	200.025	Regular	43
2010-10-28	57.1386	Regular	43
2010-10-28	204.165	Regular	43
2010-10-29	236.921	Regular	43
2010-10-29	139.432	Regular	43
2010-10-29	334.07	Regular	43
2010-10-29	100.574	Regular	43
2011-10-24	77.0389	Regular	43
2011-10-24	30.8792	Regular	43
2011-10-24	199.578	Regular	43
2011-10-24	34.0301	Regular	43
2011-10-25	62.246	Regular	43
2011-10-25	31.5759	Regular	43
2011-10-26	62.0888	Regular	43
2011-10-26	35.1859	Regular	43
2011-10-26	37.8957	Regular	43
2011-10-26	32.99	Regular	43
2011-10-27	177.822	Regular	43
2011-10-27	44.4621	Regular	43
2011-10-27	70.1205	Regular	43
2011-10-27	25.3105	Regular	43
2011-10-28	44.5618	Regular	43
2011-10-28	35.8241	Regular	43
2011-10-28	118.764	Regular	43
2011-10-28	35.6239	Regular	43
2012-10-22	175.964	Regular	43
2012-10-22	49.0203	Regular	43
2012-10-22	178.838	Regular	43
2012-10-22	49.6644	Regular	43
2012-10-23	73.0939	Regular	43
2012-10-23	47.2445	Regular	43
2012-10-23	39.7698	Regular	43
2012-10-24	69.3381	Regular	43
2012-10-24	39.4859	Regular	43
2012-10-24	82.2837	Regular	43
2012-10-24	37.6777	Regular	43
2012-10-25	48.953	Regular	43
2012-10-25	52.1538	Regular	43
2012-10-25	44.9576	Regular	43
2012-10-25	52.7876	Regular	43
2012-10-26	64.8713	Regular	43
2012-10-26	45.8812	Regular	43
2012-10-26	59.8344	Regular	43
2012-10-26	51.8114	Regular	43
2013-10-21	81.1385	Regular	43
2013-10-21	63.5562	Regular	43
2013-10-21	53.157	Regular	43
2013-10-22	75.8378	Regular	43
2013-10-22	46.586	Regular	43
2013-10-22	70.8109	Regular	43
2013-10-22	80.6845	Regular	43
2013-10-23	55.804	Regular	43
2013-10-23	43.4929	Regular	43
2013-10-23	63.3438	Regular	43
2013-10-23	45.408	Regular	43
2013-10-24	58.4531	Regular	43
2013-10-24	62.1077	Regular	43
2013-10-24	36.3814	Regular	43
2013-10-25	62.088	Regular	43
2013-10-25	37.6336	Regular	43
2013-10-25	51.9799	Regular	43
2013-10-25	34.5423	Regular	43
2014-10-20	184.442	Regular	43
2014-10-20	42.4842	Regular	43
2014-10-20	73.2211	Regular	43
2014-10-20	19.9349	Regular	43
2014-10-21	78.2591	Regular	43
2014-10-21	113.507	Regular	43
2014-10-21	58.1693	Regular	43
2014-10-21	36.1761	Regular	43
2014-10-22	67.6606	Regular	43
2014-10-22	49.6148	Regular	43
2014-10-22	63.0439	Regular	43
2014-10-22	52.2373	Regular	43
2014-10-23	66.6765	Regular	43
2014-10-23	71.2599	Regular	43
2014-10-23	59.627	Regular	43
2014-10-23	62.4866	Regular	43
2014-10-24	82.7244	Regular	43
2014-10-24	46.6557	Regular	43
2014-10-24	78.9458	Regular	43
2014-10-24	41.1822	Regular	43
2015-10-19	75.2962	Regular	43
2015-10-19	243.454	Regular	43
2015-10-19	56.765	Regular	43
2015-10-20	100.905	Regular	43
2015-10-20	79.487	Regular	43
2015-10-20	69.146	Regular	43
2015-10-21	95.7055	Regular	43
2015-10-21	62.2065	Regular	43
2015-10-21	71.8903	Regular	43
2015-10-21	81.8661	Regular	43
2015-10-22	91.3566	Regular	43
2015-10-22	98.1114	Regular	43
2015-10-22	87.0273	Regular	43
2015-10-22	63.6633	Regular	43
2015-10-23	87.1549	Regular	43
2015-10-23	63.2407	Regular	43
2015-10-23	75.7896	Regular	43
2015-10-23	68.1288	Regular	43
2007-10-29	90.6243	Pre_ST_Week	44
2007-10-29	103.28	Pre_ST_Week	44
2007-10-29	240.363	Pre_ST_Week	44
2007-10-29	119.934	Pre_ST_Week	44
2007-10-30	207.299	Pre_ST_Week	44
2007-10-30	286.899	Pre_ST_Week	44
2007-10-30	212.113	Pre_ST_Week	44
2007-10-30	53.5622	Pre_ST_Week	44
2007-10-31	132.909	Pre_ST_Week	44
2007-10-31	189.247	Pre_ST_Week	44
2007-10-31	155.978	Pre_ST_Week	44
2007-10-31	186.765	Pre_ST_Week	44
2007-11-01	204.97	Pre_ST_Week	44
2007-11-01	209.927	Pre_ST_Week	44
2007-11-01	269.347	Pre_ST_Week	44
2007-11-01	205.394	Pre_ST_Week	44
2007-11-02	125.352	Pre_ST_Week	44
2007-11-02	92.6637	Pre_ST_Week	44
2007-11-02	251.221	Pre_ST_Week	44
2007-11-02	102.932	Pre_ST_Week	44
2008-10-27	75.9202	Pre_ST_Week	44
2008-10-27	197.765	Pre_ST_Week	44
2008-10-27	172.929	Pre_ST_Week	44
2008-10-27	72.4862	Pre_ST_Week	44
2008-10-28	65.7088	Pre_ST_Week	44
2008-10-28	93.4156	Pre_ST_Week	44
2008-10-28	121.82	Pre_ST_Week	44
2008-10-28	87.66	Pre_ST_Week	44
2008-10-29	142.711	Pre_ST_Week	44
2008-10-29	68.2042	Pre_ST_Week	44
2008-10-29	65.8962	Pre_ST_Week	44
2008-10-29	86.6425	Pre_ST_Week	44
2008-10-30	83.5563	Pre_ST_Week	44
2008-10-30	113.555	Pre_ST_Week	44
2008-10-30	102.889	Pre_ST_Week	44
2008-10-30	73.2208	Pre_ST_Week	44
2008-10-31	95.3642	Pre_ST_Week	44
2008-10-31	108.716	Pre_ST_Week	44
2008-10-31	86.8928	Pre_ST_Week	44
2008-10-31	295.793	Pre_ST_Week	44
2009-10-26	119.554	Pre_ST_Week	44
2009-10-26	60.7081	Pre_ST_Week	44
2009-10-26	77.1177	Pre_ST_Week	44
2009-10-26	71.1297	Pre_ST_Week	44
2009-10-27	106.741	Pre_ST_Week	44
2009-10-27	63.7388	Pre_ST_Week	44
2009-10-27	70.1302	Pre_ST_Week	44
2009-10-27	70.7027	Pre_ST_Week	44
2009-10-28	71.6744	Pre_ST_Week	44
2009-10-28	73.2558	Pre_ST_Week	44
2009-10-28	70.4045	Pre_ST_Week	44
2009-10-28	116.751	Pre_ST_Week	44
2009-10-29	64.4135	Pre_ST_Week	44
2009-10-29	49.8257	Pre_ST_Week	44
2009-10-29	55.9817	Pre_ST_Week	44
2009-10-29	100.554	Pre_ST_Week	44
2009-10-30	116.276	Pre_ST_Week	44
2009-10-30	52.2019	Pre_ST_Week	44
2009-10-30	189.991	Pre_ST_Week	44
2009-10-30	101.51	Pre_ST_Week	44
2010-11-01	54.777	Pre_ST_Week	44
2010-11-01	38.3569	Pre_ST_Week	44
2010-11-01	51.67	Pre_ST_Week	44
2010-11-01	22.962	Pre_ST_Week	44
2010-11-02	75.7724	Pre_ST_Week	44
2010-11-02	20.2607	Pre_ST_Week	44
2010-11-02	63.75	Pre_ST_Week	44
2010-11-02	41.1136	Pre_ST_Week	44
2010-11-03	90.1965	Pre_ST_Week	44
2010-11-03	149.745	Pre_ST_Week	44
2010-11-03	40.3425	Pre_ST_Week	44
2010-11-03	86.9234	Pre_ST_Week	44
2010-11-04	68.0418	Pre_ST_Week	44
2010-11-04	34.7646	Pre_ST_Week	44
2010-11-04	29.0707	Pre_ST_Week	44
2010-11-04	24.416	Pre_ST_Week	44
2010-11-05	35.9446	Pre_ST_Week	44
2010-11-05	30.4855	Pre_ST_Week	44
2010-11-05	30.4062	Pre_ST_Week	44
2010-11-05	36.5046	Pre_ST_Week	44
2011-10-31	58.6761	Pre_ST_Week	44
2011-10-31	36.5111	Pre_ST_Week	44
2011-10-31	56.2036	Pre_ST_Week	44
2011-10-31	30.0191	Pre_ST_Week	44
2011-11-01	43.6309	Pre_ST_Week	44
2011-11-01	44.7035	Pre_ST_Week	44
2011-11-01	61.2157	Pre_ST_Week	44
2011-11-01	35.1798	Pre_ST_Week	44
2011-11-02	275.958	Pre_ST_Week	44
2011-11-02	31.2189	Pre_ST_Week	44
2011-11-02	46.6221	Pre_ST_Week	44
2011-11-02	26.0008	Pre_ST_Week	44
2011-11-03	46.1721	Pre_ST_Week	44
2011-11-03	178.274	Pre_ST_Week	44
2011-11-03	60.1833	Pre_ST_Week	44
2011-11-03	44.8041	Pre_ST_Week	44
2011-11-04	59.9668	Pre_ST_Week	44
2011-11-04	32.8771	Pre_ST_Week	44
2011-11-04	57.7209	Pre_ST_Week	44
2011-11-04	63.0462	Pre_ST_Week	44
2012-10-29	105.776	Pre_ST_Week	44
2012-10-29	61.9442	Pre_ST_Week	44
2012-10-29	190.362	Pre_ST_Week	44
2012-10-29	48.643	Pre_ST_Week	44
2012-10-30	233.16	Pre_ST_Week	44
2012-10-30	171.587	Pre_ST_Week	44
2012-10-30	58.1074	Pre_ST_Week	44
2012-10-30	60.4693	Pre_ST_Week	44
2012-10-31	55.4128	Pre_ST_Week	44
2012-10-31	41.7698	Pre_ST_Week	44
2012-10-31	81.7965	Pre_ST_Week	44
2012-10-31	42.217	Pre_ST_Week	44
2012-11-01	79.4829	Pre_ST_Week	44
2012-11-01	58.8307	Pre_ST_Week	44
2012-11-01	55.838	Pre_ST_Week	44
2012-11-02	68.2316	Pre_ST_Week	44
2012-11-02	50.7595	Pre_ST_Week	44
2012-11-02	51.3003	Pre_ST_Week	44
2012-11-02	45.881	Pre_ST_Week	44
2013-10-28	67.0806	Pre_ST_Week	44
2013-10-28	56.7801	Pre_ST_Week	44
2013-10-28	54.8602	Pre_ST_Week	44
2013-10-29	84.5175	Pre_ST_Week	44
2013-10-29	48.2219	Pre_ST_Week	44
2013-10-29	58.358	Pre_ST_Week	44
2013-10-29	36.1549	Pre_ST_Week	44
2013-10-30	79.4889	Pre_ST_Week	44
2013-10-30	48.2897	Pre_ST_Week	44
2013-10-30	64.6077	Pre_ST_Week	44
2013-10-30	66.2033	Pre_ST_Week	44
2013-10-31	48.0149	Pre_ST_Week	44
2013-10-31	268.091	Pre_ST_Week	44
2013-10-31	51.9085	Pre_ST_Week	44
2013-10-31	51.8943	Pre_ST_Week	44
2013-11-01	56.1663	Pre_ST_Week	44
2013-11-01	48.7845	Pre_ST_Week	44
2013-11-01	55.3804	Pre_ST_Week	44
2013-11-01	57.4551	Pre_ST_Week	44
2014-10-27	184.826	Pre_ST_Week	44
2014-10-27	62.5351	Pre_ST_Week	44
2014-10-27	113.745	Pre_ST_Week	44
2014-10-27	53.8053	Pre_ST_Week	44
2014-10-28	94.6698	Pre_ST_Week	44
2014-10-28	53.2377	Pre_ST_Week	44
2014-10-28	67.3358	Pre_ST_Week	44
2014-10-28	54.4461	Pre_ST_Week	44
2014-10-29	51.3532	Pre_ST_Week	44
2014-10-29	55.9902	Pre_ST_Week	44
2014-10-29	59.4156	Pre_ST_Week	44
2014-10-29	61.0788	Pre_ST_Week	44
2014-10-30	80.8509	Pre_ST_Week	44
2014-10-30	72.684	Pre_ST_Week	44
2014-10-30	49.7941	Pre_ST_Week	44
2014-10-30	39.489	Pre_ST_Week	44
2014-10-31	147.966	Pre_ST_Week	44
2014-10-31	47.6076	Pre_ST_Week	44
2014-10-31	69.5961	Pre_ST_Week	44
2014-10-31	31.0061	Pre_ST_Week	44
2015-10-26	99.3523	Pre_ST_Week	44
2015-10-26	69.0358	Pre_ST_Week	44
2015-10-26	97.058	Pre_ST_Week	44
2015-10-26	60.3548	Pre_ST_Week	44
2015-10-27	146.671	Pre_ST_Week	44
2015-10-27	58.2003	Pre_ST_Week	44
2015-10-27	103.209	Pre_ST_Week	44
2015-10-27	64.7589	Pre_ST_Week	44
2015-10-28	128.14	Pre_ST_Week	44
2015-10-28	67.0116	Pre_ST_Week	44
2015-10-28	101.93	Pre_ST_Week	44
2015-10-28	171.934	Pre_ST_Week	44
2015-10-29	157.342	Pre_ST_Week	44
2015-10-29	160.863	Pre_ST_Week	44
2015-10-29	121.185	Pre_ST_Week	44
2015-10-29	68.2033	Pre_ST_Week	44
2015-10-30	77.0748	Pre_ST_Week	44
2015-10-30	56.3543	Pre_ST_Week	44
2015-10-30	103.355	Pre_ST_Week	44
2015-10-30	60.2303	Pre_ST_Week	44
2007-11-05	95.2305	ST_Week	45
2007-11-05	113.268	ST_Week	45
2007-11-05	103.066	ST_Week	45
2007-11-05	266.387	ST_Week	45
2007-11-06	130.826	ST_Week	45
2007-11-06	247.68	ST_Week	45
2007-11-06	121.778	ST_Week	45
2007-11-06	108.054	ST_Week	45
2007-11-07	135.259	ST_Week	45
2007-11-07	161.691	ST_Week	45
2007-11-07	103.014	ST_Week	45
2007-11-07	203.824	ST_Week	45
2007-11-08	108.421	ST_Week	45
2007-11-08	141.321	ST_Week	45
2007-11-08	156.555	ST_Week	45
2007-11-08	125	ST_Week	45
2007-11-09	125.034	ST_Week	45
2007-11-09	94.9859	ST_Week	45
2007-11-09	94.241	ST_Week	45
2007-11-09	76.3311	ST_Week	45
2008-11-03	121.083	ST_Week	45
2008-11-03	110.48	ST_Week	45
2008-11-03	89.0519	ST_Week	45
2008-11-03	124.402	ST_Week	45
2008-11-04	91.0156	ST_Week	45
2008-11-04	158.171	ST_Week	45
2008-11-04	139.272	ST_Week	45
2008-11-04	54.8689	ST_Week	45
2008-11-05	73.3038	ST_Week	45
2008-11-05	212.133	ST_Week	45
2008-11-05	122.346	ST_Week	45
2008-11-05	71.0725	ST_Week	45
2008-11-06	96.6148	ST_Week	45
2008-11-06	90.0251	ST_Week	45
2008-11-06	44.8988	ST_Week	45
2008-11-06	84.152	ST_Week	45
2008-11-07	170.039	ST_Week	45
2008-11-07	108.022	ST_Week	45
2008-11-07	101.484	ST_Week	45
2008-11-07	100.769	ST_Week	45
2009-11-02	81.6549	ST_Week	45
2009-11-02	136.08	ST_Week	45
2009-11-02	82.4616	ST_Week	45
2009-11-02	120.806	ST_Week	45
2009-11-03	96.1792	ST_Week	45
2009-11-03	74.4728	ST_Week	45
2009-11-03	134.141	ST_Week	45
2009-11-03	83.8715	ST_Week	45
2009-11-04	154.025	ST_Week	45
2009-11-04	111.059	ST_Week	45
2009-11-04	83.748	ST_Week	45
2009-11-04	35.788	ST_Week	45
2009-11-05	570.495	ST_Week	45
2009-11-05	81.9985	ST_Week	45
2009-11-05	76.3079	ST_Week	45
2009-11-05	129.309	ST_Week	45
2009-11-06	155.176	ST_Week	45
2009-11-06	74.8912	ST_Week	45
2009-11-06	78.7883	ST_Week	45
2009-11-06	52.7356	ST_Week	45
2010-11-08	41.8973	ST_Week	45
2010-11-08	36.3634	ST_Week	45
2010-11-08	38.1541	ST_Week	45
2010-11-08	288.64	ST_Week	45
2010-11-09	91.2763	ST_Week	45
2010-11-09	40.0057	ST_Week	45
2010-11-09	68.0814	ST_Week	45
2010-11-09	42.1791	ST_Week	45
2010-11-10	57.3845	ST_Week	45
2010-11-10	76.7253	ST_Week	45
2010-11-10	82.5579	ST_Week	45
2010-11-10	89.1256	ST_Week	45
2010-11-11	53.5514	ST_Week	45
2010-11-11	59.8532	ST_Week	45
2010-11-11	43.9407	ST_Week	45
2010-11-11	69.541	ST_Week	45
2010-11-12	55.3196	ST_Week	45
2010-11-12	80.0864	ST_Week	45
2010-11-12	49.6679	ST_Week	45
2010-11-12	112.266	ST_Week	45
2011-11-07	79.6591	ST_Week	45
2011-11-07	27.1841	ST_Week	45
2011-11-07	66.1462	ST_Week	45
2011-11-07	16.4536	ST_Week	45
2011-11-08	76.3562	ST_Week	45
2011-11-08	27.6241	ST_Week	45
2011-11-08	46.493	ST_Week	45
2011-11-08	33.183	ST_Week	45
2011-11-09	69.1109	ST_Week	45
2011-11-09	60.8595	ST_Week	45
2011-11-09	52.939	ST_Week	45
2011-11-09	27.9006	ST_Week	45
2011-11-10	112.361	ST_Week	45
2011-11-10	65.9745	ST_Week	45
2011-11-10	38.0334	ST_Week	45
2011-11-10	71.6592	ST_Week	45
2011-11-11	107.598	ST_Week	45
2011-11-11	120.746	ST_Week	45
2011-11-11	145.266	ST_Week	45
2011-11-11	33.3684	ST_Week	45
2012-11-05	72.1492	ST_Week	45
2012-11-05	78.6421	ST_Week	45
2012-11-05	140.755	ST_Week	45
2012-11-05	54.8452	ST_Week	45
2012-11-06	82.8894	ST_Week	45
2012-11-06	60.178	ST_Week	45
2012-11-06	48.1212	ST_Week	45
2012-11-06	49.5733	ST_Week	45
2012-11-07	73.0691	ST_Week	45
2012-11-07	384.141	ST_Week	45
2012-11-07	51.4847	ST_Week	45
2012-11-07	64.7195	ST_Week	45
2012-11-08	73.2692	ST_Week	45
2012-11-08	46.55	ST_Week	45
2012-11-08	56.9521	ST_Week	45
2012-11-08	63.2291	ST_Week	45
2012-11-09	78.7055	ST_Week	45
2012-11-09	55.514	ST_Week	45
2012-11-09	46.735	ST_Week	45
2012-11-09	94.6972	ST_Week	45
2013-11-04	77.4522	ST_Week	45
2013-11-04	42.4673	ST_Week	45
2013-11-04	69.5366	ST_Week	45
2013-11-04	46.5095	ST_Week	45
2013-11-05	280.149	ST_Week	45
2013-11-05	56.934	ST_Week	45
2013-11-05	59.049	ST_Week	45
2013-11-05	81.622	ST_Week	45
2013-11-06	90.0212	ST_Week	45
2013-11-06	50.5458	ST_Week	45
2013-11-06	55.6534	ST_Week	45
2013-11-06	56.0481	ST_Week	45
2013-11-07	66.8071	ST_Week	45
2013-11-07	50.6049	ST_Week	45
2013-11-07	62.1846	ST_Week	45
2013-11-07	73.6268	ST_Week	45
2013-11-08	103.105	ST_Week	45
2013-11-08	69.0831	ST_Week	45
2013-11-08	65.3489	ST_Week	45
2013-11-08	45.1035	ST_Week	45
2014-11-03	61.2715	ST_Week	45
2014-11-03	45.4241	ST_Week	45
2014-11-03	119.334	ST_Week	45
2014-11-03	112.472	ST_Week	45
2014-11-04	73.3032	ST_Week	45
2014-11-04	93.5597	ST_Week	45
2014-11-04	79.8904	ST_Week	45
2014-11-04	41.5925	ST_Week	45
2014-11-05	92.7835	ST_Week	45
2014-11-05	41.1804	ST_Week	45
2014-11-05	59.8334	ST_Week	45
2014-11-05	154.583	ST_Week	45
2014-11-06	108.658	ST_Week	45
2014-11-06	66.198	ST_Week	45
2014-11-06	70.8276	ST_Week	45
2014-11-06	176.119	ST_Week	45
2014-11-07	73.6665	ST_Week	45
2014-11-07	43.3849	ST_Week	45
2014-11-07	73.4111	ST_Week	45
2014-11-07	37.0352	ST_Week	45
2015-11-02	180.494	ST_Week	45
2015-11-02	63.1089	ST_Week	45
2015-11-02	90.1215	ST_Week	45
2015-11-02	55.6129	ST_Week	45
2015-11-03	111.458	ST_Week	45
2015-11-03	61.2934	ST_Week	45
2015-11-03	101.531	ST_Week	45
2015-11-03	71.0621	ST_Week	45
2015-11-04	87.4203	ST_Week	45
2015-11-04	72.5983	ST_Week	45
2015-11-04	402.751	ST_Week	45
2015-11-04	80.5532	ST_Week	45
2015-11-05	95.1643	ST_Week	45
2015-11-05	59.9497	ST_Week	45
2015-11-05	94.8348	ST_Week	45
2015-11-05	47.958	ST_Week	45
2015-11-06	361.19	ST_Week	45
2015-11-06	85.6314	ST_Week	45
2015-11-06	112.418	ST_Week	45
2015-11-06	100.52	ST_Week	45
2007-11-12	95.6816	Post_ST_Week	46
2007-11-12	65.3723	Post_ST_Week	46
2007-11-12	74.1685	Post_ST_Week	46
2007-11-12	88.579	Post_ST_Week	46
2007-11-13	77.1856	Post_ST_Week	46
2007-11-13	40.4381	Post_ST_Week	46
2007-11-13	81.902	Post_ST_Week	46
2007-11-13	57.3785	Post_ST_Week	46
2007-11-14	111.895	Post_ST_Week	46
2007-11-14	67.1064	Post_ST_Week	46
2007-11-14	57.5744	Post_ST_Week	46
2007-11-14	60.1898	Post_ST_Week	46
2007-11-15	108.416	Post_ST_Week	46
2007-11-15	89.2615	Post_ST_Week	46
2007-11-15	81.4328	Post_ST_Week	46
2007-11-15	110.56	Post_ST_Week	46
2007-11-16	75.2135	Post_ST_Week	46
2007-11-16	65.2182	Post_ST_Week	46
2007-11-16	87.2557	Post_ST_Week	46
2007-11-16	60.2328	Post_ST_Week	46
2008-11-10	74.1935	Post_ST_Week	46
2008-11-10	98.4723	Post_ST_Week	46
2008-11-10	98.5565	Post_ST_Week	46
2008-11-10	102.144	Post_ST_Week	46
2008-11-11	90.8741	Post_ST_Week	46
2008-11-11	79.1712	Post_ST_Week	46
2008-11-11	125.126	Post_ST_Week	46
2008-11-11	209.249	Post_ST_Week	46
2008-11-12	83.3279	Post_ST_Week	46
2008-11-12	60.3583	Post_ST_Week	46
2008-11-12	115.413	Post_ST_Week	46
2008-11-12	59.3513	Post_ST_Week	46
2008-11-13	67.0874	Post_ST_Week	46
2008-11-13	94.9648	Post_ST_Week	46
2008-11-13	75.4108	Post_ST_Week	46
2008-11-13	48.725	Post_ST_Week	46
2008-11-14	132.548	Post_ST_Week	46
2008-11-14	157.258	Post_ST_Week	46
2008-11-14	90.0156	Post_ST_Week	46
2008-11-14	96.4386	Post_ST_Week	46
2009-11-09	130.006	Post_ST_Week	46
2009-11-09	128.096	Post_ST_Week	46
2009-11-09	62.6952	Post_ST_Week	46
2009-11-09	178.343	Post_ST_Week	46
2009-11-10	72.1127	Post_ST_Week	46
2009-11-10	174.459	Post_ST_Week	46
2009-11-10	76.0906	Post_ST_Week	46
2009-11-10	94.3812	Post_ST_Week	46
2009-11-11	85.607	Post_ST_Week	46
2009-11-11	85.1817	Post_ST_Week	46
2009-11-11	82.8319	Post_ST_Week	46
2009-11-11	49.3771	Post_ST_Week	46
2009-11-12	76.5749	Post_ST_Week	46
2009-11-12	75.0916	Post_ST_Week	46
2009-11-12	86.1925	Post_ST_Week	46
2009-11-12	37.4116	Post_ST_Week	46
2009-11-13	154.967	Post_ST_Week	46
2009-11-13	122.359	Post_ST_Week	46
2009-11-13	96.2541	Post_ST_Week	46
2009-11-13	78.5919	Post_ST_Week	46
2010-11-15	118.819	Post_ST_Week	46
2010-11-15	71.1967	Post_ST_Week	46
2010-11-15	63.271	Post_ST_Week	46
2010-11-15	55.3637	Post_ST_Week	46
2010-11-16	75.5538	Post_ST_Week	46
2010-11-16	38.5268	Post_ST_Week	46
2010-11-16	52.9626	Post_ST_Week	46
2010-11-16	61.3589	Post_ST_Week	46
2010-11-17	111.277	Post_ST_Week	46
2010-11-17	67.484	Post_ST_Week	46
2010-11-17	69.0694	Post_ST_Week	46
2010-11-17	93.6933	Post_ST_Week	46
2010-11-18	62.0579	Post_ST_Week	46
2010-11-18	56.3193	Post_ST_Week	46
2010-11-18	49.489	Post_ST_Week	46
2010-11-18	54.4665	Post_ST_Week	46
2010-11-19	107.592	Post_ST_Week	46
2010-11-19	52.332	Post_ST_Week	46
2010-11-19	65.9792	Post_ST_Week	46
2010-11-19	59.5082	Post_ST_Week	46
2011-11-14	147.008	Post_ST_Week	46
2011-11-14	94.3377	Post_ST_Week	46
2011-11-14	60.4057	Post_ST_Week	46
2011-11-14	54.5843	Post_ST_Week	46
2011-11-15	130.514	Post_ST_Week	46
2011-11-15	80.8396	Post_ST_Week	46
2011-11-15	62.6031	Post_ST_Week	46
2011-11-15	50.2369	Post_ST_Week	46
2011-11-16	89.0867	Post_ST_Week	46
2011-11-16	43.8821	Post_ST_Week	46
2011-11-16	68.4971	Post_ST_Week	46
2011-11-16	88.3042	Post_ST_Week	46
2011-11-17	94.6595	Post_ST_Week	46
2011-11-17	61.9838	Post_ST_Week	46
2011-11-17	50.1913	Post_ST_Week	46
2011-11-17	89.0846	Post_ST_Week	46
2011-11-18	96.4508	Post_ST_Week	46
2011-11-18	46.9621	Post_ST_Week	46
2011-11-18	84.5616	Post_ST_Week	46
2011-11-18	195.894	Post_ST_Week	46
2012-11-12	48.2772	Post_ST_Week	46
2012-11-12	49.2706	Post_ST_Week	46
2012-11-12	65.349	Post_ST_Week	46
2012-11-12	41.2184	Post_ST_Week	46
2012-11-13	49.1554	Post_ST_Week	46
2012-11-13	66.7483	Post_ST_Week	46
2012-11-13	64.1397	Post_ST_Week	46
2012-11-13	213.075	Post_ST_Week	46
2012-11-14	78.4568	Post_ST_Week	46
2012-11-14	215.247	Post_ST_Week	46
2012-11-14	57.1885	Post_ST_Week	46
2012-11-14	48.7966	Post_ST_Week	46
2012-11-15	164.276	Post_ST_Week	46
2012-11-15	67.8769	Post_ST_Week	46
2012-11-15	126.328	Post_ST_Week	46
2012-11-15	207.603	Post_ST_Week	46
2012-11-16	136.276	Post_ST_Week	46
2012-11-16	52.4867	Post_ST_Week	46
2012-11-16	84.5782	Post_ST_Week	46
2012-11-16	70.9718	Post_ST_Week	46
2013-11-11	83.3212	Post_ST_Week	46
2013-11-11	52.1745	Post_ST_Week	46
2013-11-11	49.1164	Post_ST_Week	46
2013-11-11	46.762	Post_ST_Week	46
2013-11-12	75.0364	Post_ST_Week	46
2013-11-12	48.2828	Post_ST_Week	46
2013-11-12	58.2943	Post_ST_Week	46
2013-11-12	68.1361	Post_ST_Week	46
2013-11-13	70.3278	Post_ST_Week	46
2013-11-13	69.7747	Post_ST_Week	46
2013-11-13	67.2297	Post_ST_Week	46
2013-11-13	85.0975	Post_ST_Week	46
2013-11-14	81.418	Post_ST_Week	46
2013-11-14	196.752	Post_ST_Week	46
2013-11-14	90.8389	Post_ST_Week	46
2013-11-14	56.688	Post_ST_Week	46
2013-11-15	100.065	Post_ST_Week	46
2013-11-15	49.775	Post_ST_Week	46
2013-11-15	92.7878	Post_ST_Week	46
2013-11-15	231.359	Post_ST_Week	46
2014-11-10	49.1377	Post_ST_Week	46
2014-11-10	51.2174	Post_ST_Week	46
2014-11-10	54.8107	Post_ST_Week	46
2014-11-10	29.1178	Post_ST_Week	46
2014-11-11	76.7946	Post_ST_Week	46
2014-11-11	47.4923	Post_ST_Week	46
2014-11-11	76.628	Post_ST_Week	46
2014-11-11	41.1806	Post_ST_Week	46
2014-11-12	69.66	Post_ST_Week	46
2014-11-12	52.7292	Post_ST_Week	46
2014-11-12	74.1336	Post_ST_Week	46
2014-11-12	67.473	Post_ST_Week	46
2014-11-13	76.1222	Post_ST_Week	46
2014-11-13	54.6083	Post_ST_Week	46
2014-11-13	68.8329	Post_ST_Week	46
2014-11-13	66.296	Post_ST_Week	46
2014-11-14	75.829	Post_ST_Week	46
2014-11-14	33.1141	Post_ST_Week	46
2014-11-14	99.2627	Post_ST_Week	46
2014-11-14	57.3621	Post_ST_Week	46
2015-11-09	95.9977	Post_ST_Week	46
2015-11-09	61.217	Post_ST_Week	46
2015-11-09	190.999	Post_ST_Week	46
2015-11-09	84.9267	Post_ST_Week	46
2015-11-10	94.6461	Post_ST_Week	46
2015-11-10	54.4999	Post_ST_Week	46
2015-11-10	267.942	Post_ST_Week	46
2015-11-10	168.692	Post_ST_Week	46
2015-11-11	155.23	Post_ST_Week	46
2015-11-11	58.1876	Post_ST_Week	46
2015-11-11	79.3646	Post_ST_Week	46
2015-11-11	69.815	Post_ST_Week	46
2015-11-12	147.544	Post_ST_Week	46
2015-11-12	66.2303	Post_ST_Week	46
2015-11-12	98.2715	Post_ST_Week	46
2015-11-12	91.9253	Post_ST_Week	46
2015-11-13	207.936	Post_ST_Week	46
2015-11-13	98.7726	Post_ST_Week	46
2015-11-13	135.667	Post_ST_Week	46
2015-11-13	58.6313	Post_ST_Week	46
2007-11-19	91.6043	Regular	47
2007-11-19	58.4146	Regular	47
2007-11-19	69.1889	Regular	47
2007-11-19	90.3967	Regular	47
2007-11-20	80.439	Regular	47
2007-11-20	57.7744	Regular	47
2007-11-20	74.2226	Regular	47
2007-11-20	47.1067	Regular	47
2007-11-21	111.601	Regular	47
2007-11-21	58.0767	Regular	47
2007-11-21	110.831	Regular	47
2007-11-21	57.4453	Regular	47
2007-11-22	83.8633	Regular	47
2007-11-22	81.3108	Regular	47
2007-11-22	116.324	Regular	47
2007-11-22	146.552	Regular	47
2007-11-23	58.0995	Regular	47
2007-11-23	75.2264	Regular	47
2007-11-23	103.375	Regular	47
2007-11-23	138.431	Regular	47
2008-11-17	85.5995	Regular	47
2008-11-17	62.8651	Regular	47
2008-11-17	102.085	Regular	47
2008-11-17	114.591	Regular	47
2008-11-18	113.335	Regular	47
2008-11-18	85.7909	Regular	47
2008-11-18	287.926	Regular	47
2008-11-18	113.963	Regular	47
2008-11-19	195.939	Regular	47
2008-11-19	97.0455	Regular	47
2008-11-19	88.7192	Regular	47
2008-11-19	81.7568	Regular	47
2008-11-20	148.995	Regular	47
2008-11-20	89.8086	Regular	47
2008-11-20	107.883	Regular	47
2008-11-20	110.005	Regular	47
2008-11-21	88.7949	Regular	47
2008-11-21	126.972	Regular	47
2008-11-21	191.047	Regular	47
2008-11-21	117.376	Regular	47
2009-11-16	182.841	Regular	47
2009-11-16	226.172	Regular	47
2009-11-16	118.176	Regular	47
2009-11-16	62.7185	Regular	47
2009-11-17	95.7524	Regular	47
2009-11-17	65.2745	Regular	47
2009-11-17	89.4143	Regular	47
2009-11-17	119.128	Regular	47
2009-11-18	98.2128	Regular	47
2009-11-18	65.6209	Regular	47
2009-11-18	63.6222	Regular	47
2009-11-18	82.8892	Regular	47
2009-11-19	79.2068	Regular	47
2009-11-19	89.4562	Regular	47
2009-11-19	63.7631	Regular	47
2009-11-19	106.865	Regular	47
2009-11-20	126.883	Regular	47
2009-11-20	70.4715	Regular	47
2009-11-20	71.9617	Regular	47
2009-11-20	72.0535	Regular	47
2010-11-22	64.2775	Regular	47
2010-11-22	48.0816	Regular	47
2010-11-22	114.271	Regular	47
2010-11-22	70.6331	Regular	47
2010-11-23	72.2639	Regular	47
2010-11-23	68.5166	Regular	47
2010-11-23	68.8477	Regular	47
2010-11-23	70.1258	Regular	47
2010-11-24	64.384	Regular	47
2010-11-24	72.7974	Regular	47
2010-11-24	98.9962	Regular	47
2010-11-24	54.4481	Regular	47
2010-11-25	94.6608	Regular	47
2010-11-25	96.3793	Regular	47
2010-11-25	54.9239	Regular	47
2010-11-25	95.5829	Regular	47
2010-11-26	89.1264	Regular	47
2010-11-26	78.7566	Regular	47
2010-11-26	240.168	Regular	47
2010-11-26	74.5362	Regular	47
2011-11-21	72.1175	Regular	47
2011-11-21	86.424	Regular	47
2011-11-21	65.0626	Regular	47
2011-11-21	74.7632	Regular	47
2011-11-22	57.8203	Regular	47
2011-11-22	67.3169	Regular	47
2011-11-22	86.6859	Regular	47
2011-11-22	87.8154	Regular	47
2011-11-23	112.976	Regular	47
2011-11-23	29.9323	Regular	47
2011-11-23	54.662	Regular	47
2011-11-23	61.758	Regular	47
2011-11-24	50.2175	Regular	47
2011-11-24	89.5816	Regular	47
2011-11-24	55.8416	Regular	47
2011-11-24	106.513	Regular	47
2011-11-25	82.3588	Regular	47
2011-11-25	80.63	Regular	47
2011-11-25	91.5078	Regular	47
2011-11-25	77.8283	Regular	47
2012-11-19	73.2116	Regular	47
2012-11-19	44.5155	Regular	47
2012-11-19	183.875	Regular	47
2012-11-19	35.3185	Regular	47
2012-11-20	78.4115	Regular	47
2012-11-20	45.9507	Regular	47
2012-11-20	52.2004	Regular	47
2012-11-20	98.4788	Regular	47
2012-11-21	160.493	Regular	47
2012-11-21	62.3292	Regular	47
2012-11-21	93.2616	Regular	47
2012-11-21	83.5467	Regular	47
2012-11-22	29.8959	Regular	47
2012-11-22	62.1515	Regular	47
2012-11-22	54.2901	Regular	47
2012-11-22	38.3404	Regular	47
2012-11-23	47.4783	Regular	47
2012-11-23	48.112	Regular	47
2012-11-23	40.2568	Regular	47
2012-11-23	32.5757	Regular	47
2013-11-18	85.1596	Regular	47
2013-11-18	45.8776	Regular	47
2013-11-18	58.8057	Regular	47
2013-11-18	61.7298	Regular	47
2013-11-19	80.8383	Regular	47
2013-11-19	52.8406	Regular	47
2013-11-19	55.982	Regular	47
2013-11-19	70.5472	Regular	47
2013-11-20	70.0153	Regular	47
2013-11-20	64.1088	Regular	47
2013-11-20	75.2511	Regular	47
2013-11-20	55.2247	Regular	47
2013-11-21	116.773	Regular	47
2013-11-21	59.9983	Regular	47
2013-11-21	49.9623	Regular	47
2013-11-22	90.362	Regular	47
2013-11-22	70.0463	Regular	47
2013-11-22	74.4251	Regular	47
2013-11-22	40.0967	Regular	47
2014-11-17	61.562	Regular	47
2014-11-17	48.7031	Regular	47
2014-11-17	105.207	Regular	47
2014-11-17	41.7604	Regular	47
2014-11-18	75.0211	Regular	47
2014-11-18	53.8908	Regular	47
2014-11-18	85.3095	Regular	47
2014-11-18	64.297	Regular	47
2014-11-19	77.5328	Regular	47
2014-11-19	66.3904	Regular	47
2014-11-19	75.8136	Regular	47
2014-11-19	54.9518	Regular	47
2014-11-20	74.6836	Regular	47
2014-11-20	54.0509	Regular	47
2014-11-20	82.3408	Regular	47
2014-11-20	44.3465	Regular	47
2014-11-21	153.814	Regular	47
2014-11-21	49.4885	Regular	47
2014-11-21	73.7077	Regular	47
2014-11-21	64.9926	Regular	47
2015-11-16	78.2972	Regular	47
2015-11-16	77.5198	Regular	47
2015-11-16	107.991	Regular	47
2015-11-16	58.5537	Regular	47
2015-11-17	61.6564	Regular	47
2015-11-17	203.107	Regular	47
2015-11-17	64.0993	Regular	47
2015-11-18	95.9083	Regular	47
2015-11-18	58.4954	Regular	47
2015-11-18	72.9829	Regular	47
2015-11-18	83.7354	Regular	47
2015-11-19	94.1128	Regular	47
2015-11-19	106.658	Regular	47
2015-11-19	68.2209	Regular	47
2015-11-19	78.1952	Regular	47
2015-11-20	95.3036	Regular	47
2015-11-20	45.6502	Regular	47
2015-11-20	207.962	Regular	47
2015-11-20	47.1289	Regular	47
2007-11-26	163.031	Regular	48
2007-11-26	146.334	Regular	48
2007-11-26	137.556	Regular	48
2007-11-26	37.2125	Regular	48
2007-11-27	97.1227	Regular	48
2007-11-27	98.9645	Regular	48
2007-11-27	377.498	Regular	48
2007-11-27	82.5493	Regular	48
2007-11-28	119.102	Regular	48
2007-11-28	71.2593	Regular	48
2007-11-28	70.0415	Regular	48
2007-11-28	92.7588	Regular	48
2007-11-29	303.135	Regular	48
2007-11-29	108.216	Regular	48
2007-11-29	106.336	Regular	48
2007-11-29	78.075	Regular	48
2007-11-30	114.717	Regular	48
2007-11-30	91.368	Regular	48
2007-11-30	88.7281	Regular	48
2007-11-30	81.9906	Regular	48
2008-11-24	66.9228	Regular	48
2008-11-24	64.2725	Regular	48
2008-11-24	67.0614	Regular	48
2008-11-24	178.198	Regular	48
2008-11-25	76.2989	Regular	48
2008-11-25	110.199	Regular	48
2008-11-25	124.28	Regular	48
2008-11-25	132.113	Regular	48
2008-11-26	110.082	Regular	48
2008-11-26	105.186	Regular	48
2008-11-26	115.111	Regular	48
2008-11-26	154.005	Regular	48
2008-11-27	116.988	Regular	48
2008-11-27	95.6635	Regular	48
2008-11-27	120.801	Regular	48
2008-11-27	90.9239	Regular	48
2008-11-28	112.774	Regular	48
2008-11-28	72.0026	Regular	48
2008-11-28	128.901	Regular	48
2008-11-28	118.717	Regular	48
2009-11-23	93.4735	Regular	48
2009-11-23	103.4	Regular	48
2009-11-23	113.463	Regular	48
2009-11-23	71.628	Regular	48
2009-11-24	59.5394	Regular	48
2009-11-24	86.0257	Regular	48
2009-11-24	127.608	Regular	48
2009-11-24	149.223	Regular	48
2009-11-25	80.3188	Regular	48
2009-11-25	69.1251	Regular	48
2009-11-25	94.727	Regular	48
2009-11-25	61.9409	Regular	48
2009-11-26	132.389	Regular	48
2009-11-26	58.6321	Regular	48
2009-11-26	74.7191	Regular	48
2009-11-26	62.8441	Regular	48
2009-11-27	107.978	Regular	48
2009-11-27	133.971	Regular	48
2009-11-27	76.6254	Regular	48
2009-11-27	126.999	Regular	48
2010-11-29	109.676	Regular	48
2010-11-29	72.6758	Regular	48
2010-11-29	71.3081	Regular	48
2010-11-29	115.101	Regular	48
2010-11-30	99.6289	Regular	48
2010-11-30	72.8798	Regular	48
2010-11-30	80.7217	Regular	48
2010-11-30	64.7006	Regular	48
2010-12-01	151.038	Regular	48
2010-12-01	87.6514	Regular	48
2010-12-01	128.932	Regular	48
2010-12-01	87.735	Regular	48
2010-12-02	138.906	Regular	48
2010-12-02	94.876	Regular	48
2010-12-02	74.3243	Regular	48
2010-12-02	235.469	Regular	48
2010-12-03	172.264	Regular	48
2010-12-03	81.5369	Regular	48
2010-12-03	68.9277	Regular	48
2010-12-03	53.8092	Regular	48
2011-11-28	310.122	Regular	48
2011-11-28	88.2877	Regular	48
2011-11-28	76.6634	Regular	48
2011-11-28	66.4339	Regular	48
2011-11-29	73.9709	Regular	48
2011-11-29	59.8171	Regular	48
2011-11-29	78.0274	Regular	48
2011-11-29	75.3459	Regular	48
2011-11-30	94.6682	Regular	48
2011-11-30	68.9822	Regular	48
2011-11-30	67.8234	Regular	48
2011-11-30	61.7744	Regular	48
2011-12-01	85.5761	Regular	48
2011-12-01	127.106	Regular	48
2011-12-01	84.2857	Regular	48
2011-12-01	56.7024	Regular	48
2011-12-02	156.935	Regular	48
2011-12-02	66.0608	Regular	48
2011-12-02	104.482	Regular	48
2011-12-02	71.5432	Regular	48
2012-11-26	59.6636	Regular	48
2012-11-26	262.58	Regular	48
2012-11-26	64.5839	Regular	48
2012-11-26	47.3129	Regular	48
2012-11-27	107.581	Regular	48
2012-11-27	63.7259	Regular	48
2012-11-27	106.416	Regular	48
2012-11-27	39.001	Regular	48
2012-11-28	60.2772	Regular	48
2012-11-28	70.8979	Regular	48
2012-11-28	71.2911	Regular	48
2012-11-28	45.1441	Regular	48
2012-11-29	102.336	Regular	48
2012-11-29	54.7174	Regular	48
2012-11-29	70.8764	Regular	48
2012-11-29	42.5823	Regular	48
2012-11-30	86.0388	Regular	48
2012-11-30	63.3499	Regular	48
2012-11-30	110.204	Regular	48
2012-11-30	63.8268	Regular	48
2013-11-25	120.056	Regular	48
2013-11-25	64.7619	Regular	48
2013-11-25	83.3877	Regular	48
2013-11-25	55.9513	Regular	48
2013-11-26	151.417	Regular	48
2013-11-26	50.4482	Regular	48
2013-11-26	58.803	Regular	48
2013-11-26	84.8132	Regular	48
2013-11-27	79.5704	Regular	48
2013-11-27	45.8469	Regular	48
2013-11-27	51.3229	Regular	48
2013-11-27	68.0226	Regular	48
2013-11-28	55.166	Regular	48
2013-11-28	82.1229	Regular	48
2013-11-28	31.4751	Regular	48
2013-11-28	56.5745	Regular	48
2013-11-29	68.955	Regular	48
2013-11-29	54.1202	Regular	48
2013-11-29	59.7741	Regular	48
2013-11-29	28.3072	Regular	48
2014-11-24	92.8566	Regular	48
2014-11-24	45.4822	Regular	48
2014-11-24	83.3863	Regular	48
2014-11-24	40.0201	Regular	48
2014-11-25	65.5494	Regular	48
2014-11-25	57.0577	Regular	48
2014-11-25	81.6202	Regular	48
2014-11-25	43.3698	Regular	48
2014-11-26	77.8994	Regular	48
2014-11-26	40.01	Regular	48
2014-11-26	83.3651	Regular	48
2014-11-26	43.332	Regular	48
2014-11-27	27.8028	Regular	48
2014-11-27	46.2295	Regular	48
2014-11-27	100.617	Regular	48
2014-11-27	35.2683	Regular	48
2014-11-28	40.2513	Regular	48
2014-11-28	47.1259	Regular	48
2014-11-28	58.868	Regular	48
2014-11-28	20.6309	Regular	48
2015-11-23	71.1108	Regular	48
2015-11-23	72.8182	Regular	48
2015-11-23	76.4568	Regular	48
2015-11-23	69.0846	Regular	48
2015-11-24	89.129	Regular	48
2015-11-24	53.2581	Regular	48
2015-11-24	142.039	Regular	48
2015-11-24	63.1756	Regular	48
2015-11-25	66.5128	Regular	48
2015-11-25	58.0472	Regular	48
2015-11-25	172.95	Regular	48
2015-11-25	57.1461	Regular	48
2015-11-26	51.8025	Regular	48
2015-11-26	52.2223	Regular	48
2015-11-26	62.5328	Regular	48
2015-11-26	59.3872	Regular	48
2015-11-27	70.2571	Regular	48
2015-11-27	49.1154	Regular	48
2015-11-27	57.7388	Regular	48
2015-11-27	45.9207	Regular	48

## Sheet: S3_Data_FigS2
donation_date	daily_donations_mean	Season
2000-03-01	100	Spring
2001-01-27	319	Winter
2001-01-28	385.195	Winter
2001-01-30	402	Winter
2001-02-01	329	Winter
2001-02-06	383.5	Winter
2001-02-26	342.635	Winter
2001-03-01	107.895	Spring
2001-03-01	102.25	Spring
2001-03-04	253	Spring
2001-03-11	353	Spring
2001-04-07	165	Spring
2001-04-10	158.72	Spring
2001-04-17	300	Spring
2001-05-01	252	Spring
2001-05-01	187	Spring
2001-05-08	500	Spring
2001-05-10	249	Spring
2001-06-04	250	Summer
2001-06-13	60	Summer
2001-06-28	66.25	Summer
2001-07-04	526.745	Summer
2001-08-04	393.79	Summer
2001-08-05	200	Summer
2001-08-05	384	Summer
2001-08-06	168.7	Summer
2001-08-08	200	Summer
2001-08-16	378	Summer
2001-08-17	649.155	Summer
2001-08-23	403	Summer
2001-08-23	438	Summer
2001-08-27	112	Summer
2001-09-04	300	Autumn
2001-09-20	460.25	Autumn
2001-10-06	248.75	Autumn
2001-10-16	207.5	Autumn
2001-10-16	344.75	Autumn
2001-10-17	214	Autumn
2001-10-21	420	Autumn
2001-10-22	100	Autumn
2001-10-24	88.8	Autumn
2001-10-24	250	Autumn
2001-10-25	512	Autumn
2001-10-27	662.5	Autumn
2001-11-23	133.2	Autumn
2001-11-25	269.5	Autumn
2001-11-26	200	Autumn
2001-12-04	100	Winter
2001-12-06	100	Winter
2001-12-11	135	Winter
2001-12-15	538	Winter
2001-12-21	330	Winter
2001-12-21	665	Winter
2002-01-01	407	Winter
2002-01-02	560	Winter
2002-01-03	345	Winter
2002-01-24	341	Winter
2002-01-26	442.833	Winter
2002-01-29	209	Winter
2002-02-01	321.667	Winter
2002-02-05	88	Winter
2002-02-21	126	Winter
2002-03-13	210	Spring
2002-04-13	699	Spring
2002-05-20	330	Spring
2002-05-28	400	Spring
2002-07-02	100	Summer
2002-07-02	100	Summer
2002-07-03	125	Summer
2002-07-10	200	Summer
2002-07-15	275	Summer
2002-07-18	120	Summer
2002-08-08	100	Summer
2002-08-09	120	Summer
2002-08-22	209.9	Summer
2002-08-26	193	Summer
2002-09-05	320	Autumn
2002-09-11	137	Autumn
2002-09-15	258.186	Autumn
2002-09-17	500	Autumn
2002-09-21	330	Autumn
2002-09-23	61.6	Autumn
2002-09-23	244.2	Autumn
2002-09-25	105.7	Autumn
2002-09-25	137	Autumn
2002-09-27	242	Autumn
2002-09-30	295.9	Autumn
2002-10-02	430	Autumn
2002-10-03	222	Autumn
2002-10-07	38	Autumn
2002-10-09	316.133	Autumn
2002-10-12	281.6	Autumn
2002-10-13	50	Autumn
2002-10-14	100	Autumn
2002-10-15	460	Autumn
2002-10-16	125	Autumn
2002-10-17	372.9	Autumn
2002-10-22	308	Autumn
2002-10-22	528	Autumn
2002-10-22	580.23	Autumn
2002-10-24	353	Autumn
2002-10-25	413	Autumn
2002-10-28	65	Autumn
2002-10-29	295.95	Autumn
2002-10-30	121.73	Autumn
2002-11-02	92.4	Autumn
2002-11-03	95.51	Autumn
2002-11-04	145.2	Autumn
2002-11-04	71.5	Autumn
2002-11-05	364.1	Autumn
2002-11-06	313	Autumn
2002-11-07	488.745	Autumn
2002-11-07	506	Autumn
2002-11-12	100	Autumn
2002-11-13	103	Autumn
2002-11-13	475	Autumn
2002-11-13	414.04	Autumn
2002-11-13	102.275	Autumn
2002-11-14	319	Autumn
2002-11-14	419	Autumn
2002-11-15	126.5	Autumn
2002-11-16	143	Autumn
2002-11-18	330.2	Autumn
2002-11-19	370.7	Autumn
2002-11-19	33	Autumn
2002-11-21	309	Autumn
2002-11-22	220.55	Autumn
2002-11-25	150.633	Autumn
2002-11-27	171	Autumn
2002-11-27	340.45	Autumn
2002-11-29	110	Autumn
2002-11-30	72.9333	Autumn
2002-11-30	286.55	Autumn
2002-11-30	256.536	Autumn
2002-12-01	517	Winter
2002-12-02	207.35	Winter
2002-12-02	293.905	Winter
2002-12-03	338.19	Winter
2002-12-03	341	Winter
2002-12-06	550	Winter
2002-12-07	134	Winter
2002-12-08	50	Winter
2002-12-09	84.45	Winter
2002-12-10	100	Winter
2002-12-10	50	Winter
2002-12-11	320.957	Winter
2002-12-12	753.388	Winter
2002-12-13	268.09	Winter
2002-12-13	556.6	Winter
2002-12-14	50	Winter
2002-12-15	400	Winter
2002-12-16	440	Winter
2002-12-17	223.55	Winter
2002-12-18	69.035	Winter
2002-12-18	67.15	Winter
2002-12-19	250	Winter
2002-12-19	100	Winter
2002-12-20	100	Winter
2002-12-20	506	Winter
2002-12-23	671	Winter
2002-12-25	60	Winter
2002-12-28	204.6	Winter
2002-12-29	477.76	Winter
2002-12-30	390	Winter
2002-12-31	674.85	Winter
2003-01-01	150	Winter
2003-01-01	370.705	Winter
2003-01-02	328.89	Winter
2003-01-03	127.095	Winter
2003-01-05	281.3	Winter
2003-01-05	208.333	Winter
2003-01-06	100	Winter
2003-01-07	289.12	Winter
2003-01-08	445.5	Winter
2003-01-09	165	Winter
2003-01-10	200	Winter
2003-01-12	486.75	Winter
2003-01-13	475.655	Winter
2003-01-13	150.7	Winter
2003-01-15	117.37	Winter
2003-01-15	531.625	Winter
2003-01-16	379.5	Winter
2003-01-16	629.859	Winter
2003-01-20	70	Winter
2003-01-21	525.8	Winter
2003-01-21	100	Winter
2003-01-23	155.954	Winter
2003-01-23	282.7	Winter
2003-01-24	197.5	Winter
2003-01-24	281.6	Winter
2003-01-25	166.1	Winter
2003-01-30	165	Winter
2003-01-30	400	Winter
2003-02-02	100	Winter
2003-02-03	608.625	Winter
2003-02-03	362.137	Winter
2003-02-04	468.6	Winter
2003-02-04	299.32	Winter
2003-02-06	96.8	Winter
2003-02-06	119.35	Winter
2003-02-07	364.175	Winter
2003-02-08	357.133	Winter
2003-02-08	316.667	Winter
2003-02-09	631.4	Winter
2003-02-09	230	Winter
2003-02-10	171.18	Winter
2003-02-10	100	Winter
2003-02-10	100	Winter
2003-02-11	376.61	Winter
2003-02-13	288.38	Winter
2003-02-14	100	Winter
2003-02-14	139.81	Winter
2003-02-14	80	Winter
2003-02-16	649.98	Winter
2003-02-18	196	Winter
2003-02-18	245.3	Winter
2003-02-18	44	Winter
2003-02-19	567.44	Winter
2003-02-19	369.833	Winter
2003-02-20	278.075	Winter
2003-02-21	80.7	Winter
2003-02-21	401.84	Winter
2003-02-23	378.73	Winter
2003-02-24	70	Winter
2003-02-25	327.111	Winter
2003-02-25	684.75	Winter
2003-02-26	187	Winter
2003-02-26	514.077	Winter
2003-02-28	206	Winter
2003-03-01	95	Spring
2003-03-01	523	Spring
2003-03-03	130	Spring
2003-03-03	202	Spring
2003-03-04	266.667	Spring
2003-03-04	179	Spring
2003-03-04	100	Spring
2003-03-05	100	Spring
2003-03-05	116	Spring
2003-03-05	131	Spring
2003-03-05	102	Spring
2003-03-06	201.5	Spring
2003-03-06	250	Spring
2003-03-07	113	Spring
2003-03-08	279	Spring
2003-03-08	316	Spring
2003-03-09	153	Spring
2003-03-10	270	Spring
2003-03-10	50	Spring
2003-03-11	120.103	Spring
2003-03-11	438.2	Spring
2003-03-12	50.895	Spring
2003-03-13	50	Spring
2003-03-14	100	Spring
2003-03-15	206	Spring
2003-03-16	271	Spring
2003-03-16	50	Spring
2003-03-18	100	Spring
2003-03-19	145	Spring
2003-03-22	28.6	Spring
2003-03-24	217.5	Spring
2003-03-24	40	Spring
2003-03-25	311	Spring
2003-03-25	359	Spring
2003-03-26	166	Spring
2003-03-28	238	Spring
2003-03-28	230	Spring
2003-03-29	166	Spring
2003-03-31	500	Spring
2003-04-01	575	Spring
2003-04-01	365.333	Spring
2003-04-01	173	Spring
2003-04-02	200	Spring
2003-04-02	190	Spring
2003-04-03	250	Spring
2003-04-04	358	Spring
2003-04-06	137	Spring
2003-04-07	504.4	Spring
2003-04-07	518	Spring
2003-04-08	50	Spring
2003-04-09	275	Spring
2003-04-10	413	Spring
2003-04-11	195	Spring
2003-04-13	78	Spring
2003-04-16	505.5	Spring
2003-04-17	381.423	Spring
2003-04-20	466.4	Spring
2003-04-21	234.444	Spring
2003-04-21	194.125	Spring
2003-04-22	193.5	Spring
2003-04-22	337.333	Spring
2003-04-24	366	Spring
2003-04-24	205	Spring
2003-04-24	355	Spring
2003-04-25	50	Spring
2003-04-27	467.5	Spring
2003-04-28	116.5	Spring
2003-04-28	288	Spring
2003-04-30	434	Spring
2003-05-01	133	Spring
2003-05-03	417	Spring
2003-05-04	272	Spring
2003-05-05	464	Spring
2003-05-06	526	Spring
2003-05-07	100	Spring
2003-05-09	626	Spring
2003-05-16	75	Spring
2003-05-17	539	Spring
2003-05-19	762.6	Spring
2003-05-20	129.5	Spring
2003-05-22	83	Spring
2003-05-24	267	Spring
2003-05-26	336	Spring
2003-05-27	362.5	Spring
2003-05-28	230	Spring
2003-05-28	602	Spring
2003-05-30	500	Spring
2003-05-31	200	Spring
2003-06-02	278.5	Summer
2003-06-02	50	Summer
2003-06-04	250	Summer
2003-06-05	130	Summer
2003-06-06	236	Summer
2003-06-17	209	Summer
2003-06-17	147	Summer
2003-06-18	527.5	Summer
2003-06-18	323	Summer
2003-06-19	399.667	Summer
2003-06-19	124	Summer
2003-06-20	166.125	Summer
2003-06-20	184.347	Summer
2003-06-20	87.5556	Summer
2003-06-21	283.566	Summer
2003-06-21	218.731	Summer
2003-06-21	187.173	Summer
2003-06-21	163.6	Summer
2003-06-22	204.269	Summer
2003-06-22	232.825	Summer
2003-06-22	263.75	Summer
2003-06-22	226	Summer
2003-06-23	267.4	Summer
2003-06-23	274.738	Summer
2003-06-23	238.533	Summer
2003-06-23	245.143	Summer
2003-06-24	168.583	Summer
2003-06-24	385.667	Summer
2003-06-24	228.778	Summer
2003-06-24	267.333	Summer
2003-06-25	137.556	Summer
2003-06-25	210.375	Summer
2003-06-25	157.833	Summer
2003-06-25	553	Summer
2003-06-26	266.125	Summer
2003-06-26	201.125	Summer
2003-06-26	194.5	Summer
2003-06-27	173.9	Summer
2003-06-27	200.25	Summer
2003-06-27	50	Summer
2003-06-27	454	Summer
2003-06-28	795.667	Summer
2003-06-28	268.75	Summer
2003-06-28	242.65	Summer
2003-06-28	271	Summer
2003-06-29	268	Summer
2003-06-29	707.75	Summer
2003-06-29	100	Summer
2003-06-29	144.333	Summer
2003-06-30	468.333	Summer
2003-06-30	61.68	Summer
2003-06-30	454	Summer
2003-07-01	428.06	Summer
2003-07-01	242.5	Summer
2003-07-01	402	Summer
2003-07-02	401	Summer
2003-07-02	188.333	Summer
2003-07-02	211	Summer
2003-07-03	466	Summer
2003-07-03	92.5	Summer
2003-07-03	50	Summer
2003-07-04	166	Summer
2003-07-04	248	Summer
2003-07-05	638	Summer
2003-07-05	89.3	Summer
2003-07-06	36.2	Summer
2003-07-07	308.25	Summer
2003-07-07	419	Summer
2003-07-08	239.75	Summer
2003-07-08	100	Summer
2003-07-08	228	Summer
2003-07-09	100	Summer
2003-07-10	210.5	Summer
2003-07-10	50	Summer
2003-07-10	40	Summer
2003-07-11	101.125	Summer
2003-07-11	255.18	Summer
2003-07-11	103.25	Summer
2003-07-11	100	Summer
2003-07-12	462	Summer
2003-07-13	245	Summer
2003-07-13	160	Summer
2003-07-13	152	Summer
2003-07-14	591.623	Summer
2003-07-14	101	Summer
2003-07-14	20	Summer
2003-07-15	74.425	Summer
2003-07-15	116.34	Summer
2003-07-15	176	Summer
2003-07-15	185	Summer
2003-07-16	48.5	Summer
2003-07-16	299	Summer
2003-07-17	260	Summer
2003-07-17	160	Summer
2003-07-18	160	Summer
2003-07-18	83.8	Summer
2003-07-18	50	Summer
2003-07-19	50	Summer
2003-07-19	250	Summer
2003-07-20	75	Summer
2003-07-20	10	Summer
2003-07-21	92	Summer
2003-07-21	185.5	Summer
2003-07-22	130	Summer
2003-07-22	249	Summer
2003-07-22	58.5	Summer
2003-07-22	191	Summer
2003-07-23	175	Summer
2003-07-23	30	Summer
2003-07-24	100	Summer
2003-07-24	146	Summer
2003-07-24	132.09	Summer
2003-07-25	684	Summer
2003-07-25	142	Summer
2003-07-26	534	Summer
2003-07-26	608.6	Summer
2003-07-26	492	Summer
2003-07-28	401.5	Summer
2003-07-28	226.333	Summer
2003-07-29	369.5	Summer
2003-07-29	445.833	Summer
2003-07-29	114.5	Summer
2003-07-30	75	Summer
2003-07-30	121	Summer
2003-07-31	84.5	Summer
2003-07-31	106.333	Summer
2003-08-01	426.5	Summer
2003-08-02	150.5	Summer
2003-08-03	352	Summer
2003-08-03	130	Summer
2003-08-04	71	Summer
2003-08-04	50	Summer
2003-08-04	166.5	Summer
2003-08-05	122	Summer
2003-08-05	239	Summer
2003-08-05	50	Summer
2003-08-06	224.5	Summer
2003-08-06	50	Summer
2003-08-07	150	Summer
2003-08-08	533	Summer
2003-08-08	64	Summer
2003-08-08	306	Summer
2003-08-09	700	Summer
2003-08-09	250	Summer
2003-08-10	146	Summer
2003-08-11	518	Summer
2003-08-11	106.5	Summer
2003-08-11	89	Summer
2003-08-12	216	Summer
2003-08-12	224	Summer
2003-08-13	175	Summer
2003-08-13	60	Summer
2003-08-14	335	Summer
2003-08-14	230	Summer
2003-08-15	50	Summer
2003-08-16	307	Summer
2003-08-16	142	Summer
2003-08-17	576.5	Summer
2003-08-17	687	Summer
2003-08-18	103.333	Summer
2003-08-18	242.667	Summer
2003-08-19	115	Summer
2003-08-19	189.5	Summer
2003-08-20	158	Summer
2003-08-20	151	Summer
2003-08-20	226	Summer
2003-08-21	210	Summer
2003-08-21	60	Summer
2003-08-21	100	Summer
2003-08-22	208.935	Summer
2003-08-22	158	Summer
2003-08-25	427.667	Summer
2003-08-25	233.5	Summer
2003-08-26	125	Summer
2003-08-27	547.25	Summer
2003-08-27	441	Summer
2003-08-28	50	Summer
2003-08-28	100	Summer
2003-08-29	120	Summer
2003-08-30	286.25	Summer
2003-08-30	169.4	Summer
2003-08-31	50	Summer
2003-08-31	360	Summer
2003-08-31	84	Summer
2003-09-01	114	Autumn
2003-09-01	140	Autumn
2003-09-02	143	Autumn
2003-09-03	653	Autumn
2003-09-03	75	Autumn
2003-09-04	307	Autumn
2003-09-04	50	Autumn
2003-09-04	63	Autumn
2003-09-05	400	Autumn
2003-09-05	118	Autumn
2003-09-05	240	Autumn
2003-09-06	88.5	Autumn
2003-09-06	191	Autumn
2003-09-07	135	Autumn
2003-09-08	246	Autumn
2003-09-08	56.6	Autumn
2003-09-08	61	Autumn
2003-09-09	321.667	Autumn
2003-09-09	210.5	Autumn
2003-09-10	156	Autumn
2003-09-12	447	Autumn
2003-09-13	50	Autumn
2003-09-13	121	Autumn
2003-09-14	334	Autumn
2003-09-15	202.9	Autumn
2003-09-16	163	Autumn
2003-09-16	378.333	Autumn
2003-09-17	289	Autumn
2003-09-18	168	Autumn
2003-09-19	572	Autumn
2003-09-20	417.417	Autumn
2003-09-20	50	Autumn
2003-09-21	177	Autumn
2003-09-22	264	Autumn
2003-09-22	495	Autumn
2003-09-23	100	Autumn
2003-09-24	125	Autumn
2003-09-25	214.667	Autumn
2003-09-26	139	Autumn
2003-09-26	50	Autumn
2003-09-27	149	Autumn
2003-09-28	92	Autumn
2003-09-29	77.6	Autumn
2003-09-29	250	Autumn
2003-09-30	133	Autumn
2003-09-30	131.5	Autumn
2003-10-01	125	Autumn
2003-10-01	25	Autumn
2003-10-01	142	Autumn
2003-10-02	43	Autumn
2003-10-02	25	Autumn
2003-10-03	10	Autumn
2003-10-03	225	Autumn
2003-10-04	30	Autumn
2003-10-04	60	Autumn
2003-10-04	41	Autumn
2003-10-06	412	Autumn
2003-10-07	151	Autumn
2003-10-08	50	Autumn
2003-10-09	186	Autumn
2003-10-10	193.2	Autumn
2003-10-11	128	Autumn
2003-10-12	249.333	Autumn
2003-10-13	410	Autumn
2003-10-15	50	Autumn
2003-10-16	97.5	Autumn
2003-10-17	50	Autumn
2003-10-17	443.5	Autumn
2003-10-18	33.6	Autumn
2003-10-19	50	Autumn
2003-10-20	280.333	Autumn
2003-10-20	364	Autumn
2003-10-21	374	Autumn
2003-10-21	100	Autumn
2003-10-22	88.6667	Autumn
2003-10-22	301	Autumn
2003-10-22	150	Autumn
2003-10-23	150	Autumn
2003-10-23	12	Autumn
2003-10-23	159	Autumn
2003-10-24	92	Autumn
2003-10-25	66	Autumn
2003-10-26	40	Autumn
2003-10-27	329.667	Autumn
2003-10-27	172.667	Autumn
2003-10-27	139.667	Autumn
2003-10-28	132.5	Autumn
2003-10-29	148	Autumn
2003-10-29	299	Autumn
2003-10-29	250	Autumn
2003-10-30	244	Autumn
2003-10-30	109.75	Autumn
2003-10-30	166.5	Autumn
2003-10-31	206	Autumn
2003-10-31	216.25	Autumn
2003-11-01	146.667	Autumn
2003-11-01	142	Autumn
2003-11-02	226	Autumn
2003-11-03	176	Autumn
2003-11-03	127.5	Autumn
2003-11-03	309.5	Autumn
2003-11-04	250	Autumn
2003-11-04	75	Autumn
2003-11-04	218.5	Autumn
2003-11-04	50	Autumn
2003-11-05	353	Autumn
2003-11-06	228.8	Autumn
2003-11-06	85.5	Autumn
2003-11-06	227.333	Autumn
2003-11-07	126	Autumn
2003-11-07	271.333	Autumn
2003-11-07	270.333	Autumn
2003-11-08	233	Autumn
2003-11-09	231	Autumn
2003-11-09	301.333	Autumn
2003-11-10	509.833	Autumn
2003-11-10	98.6667	Autumn
2003-11-11	285.5	Autumn
2003-11-11	225	Autumn
2003-11-11	93.5	Autumn
2003-11-12	202	Autumn
2003-11-12	326.5	Autumn
2003-11-12	166.5	Autumn
2003-11-13	258	Autumn
2003-11-13	152	Autumn
2003-11-15	234.5	Autumn
2003-11-16	606	Autumn
2003-11-17	194	Autumn
2003-11-17	180	Autumn
2003-11-18	113	Autumn
2003-11-18	379.2	Autumn
2003-11-18	222.5	Autumn
2003-11-18	201	Autumn
2003-11-19	188	Autumn
2003-11-19	207	Autumn
2003-11-19	345	Autumn
2003-11-19	71.5	Autumn
2003-11-20	216.5	Autumn
2003-11-20	100	Autumn
2003-11-21	303	Autumn
2003-11-21	311	Autumn
2003-11-21	240	Autumn
2003-11-22	356.375	Autumn
2003-11-22	315	Autumn
2003-11-23	406.5	Autumn
2003-11-23	213.188	Autumn
2003-11-23	316	Autumn
2003-11-23	308.5	Autumn
2003-11-24	197	Autumn
2003-11-24	248.5	Autumn
2003-11-24	78.5	Autumn
2003-11-24	50	Autumn
2003-11-25	191.778	Autumn
2003-11-25	152	Autumn
2003-11-25	437	Autumn
2003-11-25	220.667	Autumn
2003-11-26	277.333	Autumn
2003-11-26	311	Autumn
2003-11-26	235.6	Autumn
2003-11-27	365	Autumn
2003-11-28	165	Autumn
2003-11-28	252	Autumn
2003-11-28	272	Autumn
2003-11-29	340.769	Autumn
2003-11-29	78.8333	Autumn
2003-11-30	280	Autumn
2003-11-30	96.3333	Autumn
2003-12-01	75	Winter
2003-12-01	225.5	Winter
2003-12-01	100	Winter
2003-12-01	155.5	Winter
2003-12-02	436.2	Winter
2003-12-02	404.4	Winter
2003-12-02	185.5	Winter
2003-12-02	100	Winter
2003-12-03	176.333	Winter
2003-12-03	604	Winter
2003-12-04	500.462	Winter
2003-12-04	386.444	Winter
2003-12-04	285.5	Winter
2003-12-04	100	Winter
2003-12-05	727.571	Winter
2003-12-05	373.95	Winter
2003-12-05	446.143	Winter
2003-12-06	109	Winter
2003-12-06	254.667	Winter
2003-12-07	257.333	Winter
2003-12-07	50	Winter
2003-12-08	395.6	Winter
2003-12-08	317.667	Winter
2003-12-08	259	Winter
2003-12-09	355	Winter
2003-12-09	113.333	Winter
2003-12-09	505	Winter
2003-12-10	372.75	Winter
2003-12-10	128.333	Winter
2003-12-11	186	Winter
2003-12-11	326	Winter
2003-12-12	348.333	Winter
2003-12-12	116	Winter
2003-12-12	234.5	Winter
2003-12-13	72.6667	Winter
2003-12-13	236.5	Winter
2003-12-13	329	Winter
2003-12-14	240.5	Winter
2003-12-14	325.857	Winter
2003-12-14	50	Winter
2003-12-15	699.286	Winter
2003-12-15	179.5	Winter
2003-12-15	80	Winter
2003-12-15	583	Winter
2003-12-16	232.429	Winter
2003-12-16	213	Winter
2003-12-16	145.75	Winter
2003-12-16	586	Winter
2003-12-17	212	Winter
2003-12-17	685	Winter
2003-12-17	516.667	Winter
2003-12-18	299.333	Winter
2003-12-18	180.5	Winter
2003-12-18	197	Winter
2003-12-18	518	Winter
2003-12-19	337.429	Winter
2003-12-19	233.5	Winter
2003-12-19	400	Winter
2003-12-20	236.5	Winter
2003-12-20	166	Winter
2003-12-20	321	Winter
2003-12-20	50	Winter
2003-12-21	251.5	Winter
2003-12-21	324.286	Winter
2003-12-22	225.25	Winter
2003-12-22	285.5	Winter
2003-12-22	168	Winter
2003-12-23	412.25	Winter
2003-12-23	62.5	Winter
2003-12-23	390	Winter
2003-12-24	672.625	Winter
2003-12-24	141.8	Winter
2003-12-24	322.214	Winter
2003-12-25	80	Winter
2003-12-25	205.25	Winter
2003-12-25	563.571	Winter
2003-12-25	220.75	Winter
2003-12-26	203.333	Winter
2003-12-26	352	Winter
2003-12-26	567	Winter
2003-12-27	203.5	Winter
2003-12-27	137.333	Winter
2003-12-27	153	Winter
2003-12-28	115	Winter
2003-12-28	139	Winter
2003-12-29	529.625	Winter
2003-12-29	100	Winter
2003-12-29	258	Winter
2003-12-29	75	Winter
2003-12-30	171.2	Winter
2003-12-30	360.75	Winter
2003-12-31	688.043	Winter
2003-12-31	286.4	Winter
2003-12-31	271.333	Winter
2004-01-01	304	Winter
2004-01-01	325.667	Winter
2004-01-02	100	Winter
2004-01-02	141.75	Winter
2004-01-03	781	Winter
2004-01-04	571	Winter
2004-01-04	72	Winter
2004-01-05	533	Winter
2004-01-05	277.25	Winter
2004-01-05	106	Winter
2004-01-06	173	Winter
2004-01-06	172	Winter
2004-01-07	46	Winter
2004-01-08	379.5	Winter
2004-01-08	706	Winter
2004-01-09	710.688	Winter
2004-01-09	71	Winter
2004-01-09	133	Winter
2004-01-09	50	Winter
2004-01-10	144	Winter
2004-01-11	60.5	Winter
2004-01-11	116	Winter
2004-01-12	222.667	Winter
2004-01-12	237	Winter
2004-01-12	439.5	Winter
2004-01-13	449.5	Winter
2004-01-13	64	Winter
2004-01-13	129	Winter
2004-01-14	674	Winter
2004-01-14	150.5	Winter
2004-01-14	109.667	Winter
2004-01-15	326	Winter
2004-01-15	123	Winter
2004-01-15	115	Winter
2004-01-16	207.25	Winter
2004-01-16	296	Winter
2004-01-17	661	Winter
2004-01-17	138	Winter
2004-01-19	160	Winter
2004-01-20	105	Winter
2004-01-20	125	Winter
2004-01-20	398.333	Winter
2004-01-21	30	Winter
2004-01-21	137	Winter
2004-01-21	476	Winter
2004-01-23	50	Winter
2004-01-23	173	Winter
2004-01-24	126	Winter
2004-01-24	219.333	Winter
2004-01-25	321	Winter
2004-01-25	222	Winter
2004-01-25	62	Winter
2004-01-26	165.6	Winter
2004-01-26	117.667	Winter
2004-01-27	128	Winter
2004-01-27	300	Winter
2004-01-27	100	Winter
2004-01-28	99	Winter
2004-01-28	152.667	Winter
2004-01-28	201.333	Winter
2004-01-29	223	Winter
2004-01-29	116.667	Winter
2004-01-29	143.2	Winter
2004-01-30	237	Winter
2004-01-30	297	Winter
2004-01-31	238	Winter
2004-01-31	92.3333	Winter
2004-02-01	307	Winter
2004-02-02	139	Winter
2004-02-03	183	Winter
2004-02-03	244	Winter
2004-02-03	80	Winter
2004-02-04	786.607	Winter
2004-02-04	50	Winter
2004-02-05	383	Winter
2004-02-05	315	Winter
2004-02-06	251	Winter
2004-02-06	397.667	Winter
2004-02-06	87	Winter
2004-02-07	203	Winter
2004-02-07	291.556	Winter
2004-02-07	784	Winter
2004-02-08	129.5	Winter
2004-02-08	138.5	Winter
2004-02-09	251	Winter
2004-02-09	132.5	Winter
2004-02-09	100.667	Winter
2004-02-10	174.75	Winter
2004-02-10	75.6667	Winter
2004-02-10	466.5	Winter
2004-02-10	269.5	Winter
2004-02-11	219.8	Winter
2004-02-11	519.25	Winter
2004-02-11	79	Winter
2004-02-11	25	Winter
2004-02-12	213.8	Winter
2004-02-12	75	Winter
2004-02-12	125	Winter
2004-02-13	319.25	Winter
2004-02-13	788.4	Winter
2004-02-13	424	Winter
2004-02-14	87	Winter
2004-02-14	58	Winter
2004-02-15	482.75	Winter
2004-02-15	162.333	Winter
2004-02-16	74	Winter
2004-02-17	141.6	Winter
2004-02-17	144	Winter
2004-02-18	93.3333	Winter
2004-02-18	284.25	Winter
2004-02-18	125	Winter
2004-02-19	262	Winter
2004-02-19	129	Winter
2004-02-20	387.25	Winter
2004-02-21	214	Winter
2004-02-21	98	Winter
2004-02-22	113	Winter
2004-02-22	59	Winter
2004-02-23	235.429	Winter
2004-02-24	191.333	Winter
2004-02-25	252.833	Winter
2004-02-25	168	Winter
2004-02-25	154.5	Winter
2004-02-26	241.167	Winter
2004-02-26	226.429	Winter
2004-02-26	299	Winter
2004-02-27	283.333	Winter
2004-02-27	217	Winter
2004-02-28	390	Winter
2004-02-29	220	Winter
2004-03-01	385.667	Spring
2004-03-01	134	Spring
2004-03-01	141.4	Spring
2004-03-02	119	Spring
2004-03-02	62	Spring
2004-03-03	467	Spring
2004-03-03	399.5	Spring
2004-03-03	50	Spring
2004-03-03	121	Spring
2004-03-04	79.5	Spring
2004-03-04	207	Spring
2004-03-05	519	Spring
2004-03-06	234	Spring
2004-03-06	134	Spring
2004-03-07	765.75	Spring
2004-03-07	124.6	Spring
2004-03-08	50	Spring
2004-03-08	427.5	Spring
2004-03-08	512	Spring
2004-03-09	270.667	Spring
2004-03-09	157.333	Spring
2004-03-10	201	Spring
2004-03-11	283.25	Spring
2004-03-11	319	Spring
2004-03-11	155	Spring
2004-03-12	250.5	Spring
2004-03-12	179.333	Spring
2004-03-12	50	Spring
2004-03-13	425	Spring
2004-03-13	130	Spring
2004-03-14	225	Spring
2004-03-15	100.667	Spring
2004-03-15	210	Spring
2004-03-16	80	Spring
2004-03-16	50	Spring
2004-03-17	154	Spring
2004-03-17	89	Spring
2004-03-18	143.714	Spring
2004-03-18	376	Spring
2004-03-18	100	Spring
2004-03-19	408.25	Spring
2004-03-19	449.667	Spring
2004-03-19	425	Spring
2004-03-19	79.5	Spring
2004-03-20	333	Spring
2004-03-20	50	Spring
2004-03-20	107	Spring
2004-03-21	263.333	Spring
2004-03-22	209.098	Spring
2004-03-22	167.643	Spring
2004-03-22	195.573	Spring
2004-03-23	475.833	Spring
2004-03-23	283	Spring
2004-03-23	362.571	Spring
2004-03-23	213	Spring
2004-03-24	220.111	Spring
2004-03-24	252.8	Spring
2004-03-24	157.667	Spring
2004-03-25	361.5	Spring
2004-03-25	207	Spring
2004-03-25	167	Spring
2004-03-25	55	Spring
2004-03-26	134	Spring
2004-03-26	100.667	Spring
2004-03-26	271	Spring
2004-03-27	250	Spring
2004-03-27	75	Spring
2004-03-27	100	Spring
2004-03-27	500	Spring
2004-03-28	123.333	Spring
2004-03-29	208.333	Spring
2004-03-29	335.333	Spring
2004-03-29	202	Spring
2004-03-29	186	Spring
2004-03-30	223.333	Spring
2004-03-30	328.333	Spring
2004-03-30	346	Spring
2004-03-31	104	Spring
2004-03-31	118	Spring
2004-03-31	127	Spring
2004-03-31	269.333	Spring
2004-04-01	331	Spring
2004-04-01	143.6	Spring
2004-04-01	90	Spring
2004-04-02	114.5	Spring
2004-04-02	50	Spring
2004-04-02	326.75	Spring
2004-04-03	290.2	Spring
2004-04-03	151	Spring
2004-04-03	600.5	Spring
2004-04-04	20	Spring
2004-04-04	186.825	Spring
2004-04-04	179	Spring
2004-04-05	145	Spring
2004-04-05	145.4	Spring
2004-04-05	42.6667	Spring
2004-04-05	492.667	Spring
2004-04-06	336.667	Spring
2004-04-06	9	Spring
2004-04-06	150	Spring
2004-04-07	50	Spring
2004-04-07	130	Spring
2004-04-08	130	Spring
2004-04-08	75	Spring
2004-04-09	227	Spring
2004-04-10	242	Spring
2004-04-10	143.833	Spring
2004-04-10	196.5	Spring
2004-04-11	175	Spring
2004-04-11	363.333	Spring
2004-04-12	212.2	Spring
2004-04-12	85	Spring
2004-04-12	50	Spring
2004-04-12	117	Spring
2004-04-13	508	Spring
2004-04-13	107	Spring
2004-04-13	625	Spring
2004-04-13	260	Spring
2004-04-14	147.5	Spring
2004-04-14	177	Spring
2004-04-14	50	Spring
2004-04-15	249.5	Spring
2004-04-15	47	Spring
2004-04-16	156	Spring
2004-04-17	116	Spring
2004-04-17	84	Spring
2004-04-18	195	Spring
2004-04-18	85	Spring
2004-04-19	318.667	Spring
2004-04-19	159.167	Spring
2004-04-19	463	Spring
2004-04-20	700.824	Spring
2004-04-20	57.5	Spring
2004-04-20	64	Spring
2004-04-20	130	Spring
2004-04-21	137	Spring
2004-04-21	593.333	Spring
2004-04-22	200	Spring
2004-04-22	48.5	Spring
2004-04-22	154.667	Spring
2004-04-23	113.111	Spring
2004-04-23	144.4	Spring
2004-04-23	124	Spring
2004-04-24	168	Spring
2004-04-24	74.5	Spring
2004-04-25	214.5	Spring
2004-04-26	200	Spring
2004-04-26	183	Spring
2004-04-26	18	Spring
2004-04-27	519.25	Spring
2004-04-27	366	Spring
2004-04-27	75	Spring
2004-04-28	566.143	Spring
2004-04-28	84	Spring
2004-04-28	148	Spring
2004-04-29	353.056	Spring
2004-04-29	194.4	Spring
2004-04-29	544.923	Spring
2004-04-29	296.5	Spring
2004-04-30	240	Spring
2004-04-30	201.2	Spring
2004-04-30	276	Spring
2004-05-01	132	Spring
2004-05-01	122	Spring
2004-05-02	339.8	Spring
2004-05-03	594.571	Spring
2004-05-03	190	Spring
2004-05-03	144.667	Spring
2004-05-04	308.75	Spring
2004-05-04	720	Spring
2004-05-04	336	Spring
2004-05-04	661	Spring
2004-05-05	56.5	Spring
2004-05-05	333.857	Spring
2004-05-06	80	Spring
2004-05-06	240.5	Spring
2004-05-06	180	Spring
2004-05-07	260	Spring
2004-05-07	269	Spring
2004-05-08	116	Spring
2004-05-08	113	Spring
2004-05-09	282	Spring
2004-05-09	148	Spring
2004-05-10	151.6	Spring
2004-05-10	193	Spring
2004-05-10	415.4	Spring
2004-05-11	533.222	Spring
2004-05-11	558.143	Spring
2004-05-12	468	Spring
2004-05-12	183	Spring
2004-05-12	50	Spring
2004-05-13	225.9	Spring
2004-05-13	229.955	Spring
2004-05-14	178.917	Spring
2004-05-14	196.679	Spring
2004-05-15	144	Spring
2004-05-16	209.333	Spring
2004-05-16	498	Spring
2004-05-17	174.75	Spring
2004-05-17	386.75	Spring
2004-05-18	325.833	Spring
2004-05-18	384.423	Spring
2004-05-18	186	Spring
2004-05-18	85	Spring
2004-05-19	347.531	Spring
2004-05-19	211.25	Spring
2004-05-19	224.833	Spring
2004-05-19	176.375	Spring
2004-05-20	171.272	Spring
2004-05-20	258.833	Spring
2004-05-20	76.5	Spring
2004-05-20	206.5	Spring
2004-05-21	276.8	Spring
2004-05-21	106.5	Spring
2004-05-22	347	Spring
2004-05-22	307	Spring
2004-05-23	151.5	Spring
2004-05-24	259.667	Spring
2004-05-24	137	Spring
2004-05-24	150	Spring
2004-05-24	195	Spring
2004-05-25	50	Spring
2004-05-25	174.667	Spring
2004-05-26	530.75	Spring
2004-05-26	186	Spring
2004-05-26	153	Spring
2004-05-27	360.25	Spring
2004-05-27	230	Spring
2004-05-27	129.667	Spring
2004-05-28	247	Spring
2004-05-28	253	Spring
2004-05-29	282.2	Spring
2004-05-29	410	Spring
2004-05-29	260.833	Spring
2004-05-29	100	Spring
2004-05-30	216.5	Spring
2004-05-30	201	Spring
2004-05-31	391.667	Spring
2004-05-31	101	Spring
2004-05-31	200.5	Spring
2004-06-02	52	Summer
2004-06-02	148	Summer
2004-06-02	50	Summer
2004-06-03	75	Summer
2004-06-04	90	Summer
2004-06-04	85.5	Summer
2004-06-05	365.071	Summer
2004-06-05	207	Summer
2004-06-06	205	Summer
2004-06-06	299.667	Summer
2004-06-06	179.75	Summer
2004-06-07	117.667	Summer
2004-06-08	160.75	Summer
2004-06-08	244	Summer
2004-06-09	448	Summer
2004-06-09	250	Summer
2004-06-09	187.75	Summer
2004-06-10	383	Summer
2004-06-10	100	Summer
2004-06-10	50	Summer
2004-06-11	528.75	Summer
2004-06-12	113	Summer
2004-06-13	115.667	Summer
2004-06-13	50	Summer
2004-06-13	400	Summer
2004-06-13	281	Summer
2004-06-14	309.5	Summer
2004-06-14	100	Summer
2004-06-14	50	Summer
2004-06-14	200	Summer
2004-06-15	287	Summer
2004-06-15	100	Summer
2004-06-16	261	Summer
2004-06-16	688	Summer
2004-06-17	219.167	Summer
2004-06-17	250	Summer
2004-06-19	115	Summer
2004-06-20	29	Summer
2004-06-20	180.625	Summer
2004-06-21	86.6667	Summer
2004-06-21	210	Summer
2004-06-22	38.5	Summer
2004-06-23	191	Summer
2004-06-23	92	Summer
2004-06-24	14	Summer
2004-06-24	179	Summer
2004-06-24	125	Summer
2004-06-24	98	Summer
2004-06-25	34	Summer
2004-06-26	210	Summer
2004-06-26	168	Summer
2004-06-27	285	Summer
2004-06-27	137.5	Summer
2004-06-28	265.5	Summer
2004-06-29	412	Summer
2004-06-30	454.636	Summer
2004-06-30	182	Summer
2004-07-01	360.7	Summer
2004-07-01	113.667	Summer
2004-07-01	613.857	Summer
2004-07-02	485	Summer
2004-07-02	139.75	Summer
2004-07-03	178	Summer
2004-07-04	32	Summer
2004-07-04	390.5	Summer
2004-07-05	118	Summer
2004-07-06	144.5	Summer
2004-07-06	50	Summer
2004-07-06	100	Summer
2004-07-06	67	Summer
2004-07-07	192.667	Summer
2004-07-07	67	Summer
2004-07-07	172	Summer
2004-07-08	283	Summer
2004-07-09	321	Summer
2004-07-09	307	Summer
2004-07-10	248	Summer
2004-07-11	124	Summer
2004-07-11	790	Summer
2004-07-12	173	Summer
2004-07-13	233	Summer
2004-07-13	60	Summer
2004-07-14	636.6	Summer
2004-07-14	249.25	Summer
2004-07-15	387.45	Summer
2004-07-16	216.349	Summer
2004-07-16	109.385	Summer
2004-07-20	210.333	Summer
2004-07-20	181	Summer
2004-07-21	112.4	Summer
2004-07-21	626.5	Summer
2004-07-21	453	Summer
2004-07-22	43	Summer
2004-07-22	66.5	Summer
2004-07-23	129.5	Summer
2004-07-23	344	Summer
2004-07-24	166.25	Summer
2004-07-25	56	Summer
2004-07-25	113	Summer
2004-07-26	159.5	Summer
2004-07-26	100	Summer
2004-07-27	181.1	Summer
2004-07-28	71.3333	Summer
2004-07-28	266.5	Summer
2004-07-29	314.5	Summer
2004-07-29	670.5	Summer
2004-07-29	82	Summer
2004-07-31	559	Summer
2004-07-31	234.667	Summer
2004-07-31	148.25	Summer
2004-08-01	50	Summer
2004-08-01	43	Summer
2004-08-02	144.333	Summer
2004-08-02	51	Summer
2004-08-03	296	Summer
2004-08-03	116.6	Summer
2004-08-04	50	Summer
2004-08-05	516.393	Summer
2004-08-05	211	Summer
2004-08-05	128	Summer
2004-08-06	335.25	Summer
2004-08-06	637.544	Summer
2004-08-07	142	Summer
2004-08-07	116.5	Summer
2004-08-08	168	Summer
2004-08-09	220	Summer
2004-08-10	82	Summer
2004-08-10	119.25	Summer
2004-08-11	191.75	Summer
2004-08-11	50	Summer
2004-08-12	231	Summer
2004-08-13	150	Summer
2004-08-13	305.5	Summer
2004-08-13	77	Summer
2004-08-13	281	Summer
2004-08-14	174	Summer
2004-08-15	115	Summer
2004-08-16	114	Summer
2004-08-16	200	Summer
2004-08-16	410	Summer
2004-08-17	251	Summer
2004-08-17	389.333	Summer
2004-08-17	123	Summer
2004-08-18	176	Summer
2004-08-18	68.5	Summer
2004-08-18	100	Summer
2004-08-18	135	Summer
2004-08-19	142	Summer
2004-08-19	178	Summer
2004-08-19	592.5	Summer
2004-08-20	59	Summer
2004-08-22	81.5	Summer
2004-08-23	59	Summer
2004-08-24	161	Summer
2004-08-24	208	Summer
2004-08-24	355	Summer
2004-08-25	389	Summer
2004-08-25	71	Summer
2004-08-25	45	Summer
2004-08-26	326.333	Summer
2004-08-26	90.3333	Summer
2004-08-27	112	Summer
2004-08-29	90	Summer
2004-08-30	157.5	Summer
2004-08-30	100	Summer
2004-08-30	265	Summer
2004-08-31	208	Summer
2004-08-31	269	Summer
2004-08-31	111	Summer
2004-09-01	441	Autumn
2004-09-01	262.5	Autumn
2004-09-01	194	Autumn
2004-09-01	148.5	Autumn
2004-09-02	189.333	Autumn
2004-09-03	245.333	Autumn
2004-09-03	212.5	Autumn
2004-09-03	198.5	Autumn
2004-09-05	50	Autumn
2004-09-05	115	Autumn
2004-09-06	226	Autumn
2004-09-06	236.667	Autumn
2004-09-07	40	Autumn
2004-09-07	50	Autumn
2004-09-08	296	Autumn
2004-09-08	50	Autumn
2004-09-09	123	Autumn
2004-09-09	146.667	Autumn
2004-09-10	147.6	Autumn
2004-09-10	284	Autumn
2004-09-10	169.25	Autumn
2004-09-11	144	Autumn
2004-09-11	278	Autumn
2004-09-11	87.5	Autumn
2004-09-12	86.5	Autumn
2004-09-12	166	Autumn
2004-09-13	193.5	Autumn
2004-09-13	153	Autumn
2004-09-14	198.5	Autumn
2004-09-14	96	Autumn
2004-09-15	160	Autumn
2004-09-15	312.5	Autumn
2004-09-15	74.6667	Autumn
2004-09-16	166.2	Autumn
2004-09-16	71	Autumn
2004-09-16	230	Autumn
2004-09-16	257	Autumn
2004-09-17	210.5	Autumn
2004-09-17	40.5	Autumn
2004-09-17	88.6667	Autumn
2004-09-20	294.429	Autumn
2004-09-20	156	Autumn
2004-09-21	125.333	Autumn
2004-09-21	95	Autumn
2004-09-21	234	Autumn
2004-09-22	77	Autumn
2004-09-22	446.882	Autumn
2004-09-22	294	Autumn
2004-09-23	628.529	Autumn
2004-09-23	69	Autumn
2004-09-23	99	Autumn
2004-09-24	179.667	Autumn
2004-09-24	356.667	Autumn
2004-09-24	401	Autumn
2004-09-25	125	Autumn
2004-09-25	133.25	Autumn
2004-09-26	117	Autumn
2004-09-26	126	Autumn
2004-09-27	435	Autumn
2004-09-27	85.6667	Autumn
2004-09-27	45.5	Autumn
2004-09-28	205	Autumn
2004-09-28	167	Autumn
2004-09-29	75	Autumn
2004-09-29	490.667	Autumn
2004-09-29	200	Autumn
2004-09-30	218	Autumn
2004-09-30	100	Autumn
2004-10-01	177.333	Autumn
2004-10-01	200	Autumn
2004-10-02	248	Autumn
2004-10-02	336	Autumn
2004-10-03	285.333	Autumn
2004-10-03	569	Autumn
2004-10-03	50	Autumn
2004-10-04	102.333	Autumn
2004-10-04	144.667	Autumn
2004-10-05	625	Autumn
2004-10-05	135.2	Autumn
2004-10-06	152.286	Autumn
2004-10-06	106.8	Autumn
2004-10-06	170.667	Autumn
2004-10-07	90	Autumn
2004-10-07	343.5	Autumn
2004-10-08	375	Autumn
2004-10-08	129	Autumn
2004-10-08	50	Autumn
2004-10-09	173	Autumn
2004-10-10	200.5	Autumn
2004-10-11	327.5	Autumn
2004-10-11	246	Autumn
2004-10-11	219	Autumn
2004-10-12	266	Autumn
2004-10-13	163.25	Autumn
2004-10-13	152	Autumn
2004-10-13	143	Autumn
2004-10-14	212	Autumn
2004-10-14	368	Autumn
2004-10-15	142	Autumn
2004-10-15	176.5	Autumn
2004-10-16	191	Autumn
2004-10-16	330	Autumn
2004-10-17	101	Autumn
2004-10-17	178.5	Autumn
2004-10-17	222	Autumn
2004-10-18	208.333	Autumn
2004-10-18	499	Autumn
2004-10-18	256	Autumn
2004-10-18	270	Autumn
2004-10-19	371.214	Autumn
2004-10-19	354.5	Autumn
2004-10-19	131.5	Autumn
2004-10-19	144.333	Autumn
2004-10-20	223.667	Autumn
2004-10-20	60	Autumn
2004-10-21	174.5	Autumn
2004-10-21	131.75	Autumn
2004-10-21	168	Autumn
2004-10-22	297.2	Autumn
2004-10-22	124.5	Autumn
2004-10-22	151.25	Autumn
2004-10-23	250	Autumn
2004-10-24	58.3333	Autumn
2004-10-24	65	Autumn
2004-10-24	185	Autumn
2004-10-25	118.733	Autumn
2004-10-25	125	Autumn
2004-10-25	54.1875	Autumn
2004-10-25	227.333	Autumn
2004-10-26	51.2941	Autumn
2004-10-26	81.5556	Autumn
2004-10-26	45	Autumn
2004-10-26	75	Autumn
2004-10-27	45.5	Autumn
2004-10-27	37.3077	Autumn
2004-10-27	41.6667	Autumn
2004-10-27	46	Autumn
2004-10-28	43.6364	Autumn
2004-10-28	68.1818	Autumn
2004-10-28	32.3214	Autumn
2004-10-28	121	Autumn
2004-10-29	84.0217	Autumn
2004-10-29	25.1	Autumn
2004-10-29	53.5385	Autumn
2004-10-29	26.6667	Autumn
2004-10-30	76.875	Autumn
2004-10-30	99.5	Autumn
2004-10-30	217	Autumn
2004-10-31	25.1	Autumn
2004-10-31	283	Autumn
2004-10-31	32.3333	Autumn
2004-10-31	144.5	Autumn
2004-11-01	74.2727	Autumn
2004-11-01	94	Autumn
2004-11-01	525	Autumn
2004-11-02	175.4	Autumn
2004-11-02	15.3333	Autumn
2004-11-02	136	Autumn
2004-11-02	172.333	Autumn
2004-11-03	51.1	Autumn
2004-11-03	45.25	Autumn
2004-11-03	45.8333	Autumn
2004-11-04	35.1303	Autumn
2004-11-04	23.2857	Autumn
2004-11-04	51.0909	Autumn
2004-11-04	20	Autumn
2004-11-05	40.5652	Autumn
2004-11-05	101.5	Autumn
2004-11-05	76.5714	Autumn
2004-11-05	22	Autumn
2004-11-06	176.8	Autumn
2004-11-06	21.3333	Autumn
2004-11-06	504.5	Autumn
2004-11-06	67.5	Autumn
2004-11-07	19	Autumn
2004-11-07	40.6667	Autumn
2004-11-07	26.6667	Autumn
2004-11-07	10	Autumn
2004-11-08	61.4138	Autumn
2004-11-08	39.1863	Autumn
2004-11-08	58.3077	Autumn
2004-11-08	22.5	Autumn
2004-11-09	99.1667	Autumn
2004-11-09	97.75	Autumn
2004-11-09	100	Autumn
2004-11-09	91.5	Autumn
2004-11-10	30	Autumn
2004-11-10	89.5	Autumn
2004-11-10	55	Autumn
2004-11-11	71.3333	Autumn
2004-11-11	113	Autumn
2004-11-12	281.4	Autumn
2004-11-12	10	Autumn
2004-11-13	191.2	Autumn
2004-11-13	125.75	Autumn
2004-11-13	187	Autumn
2004-11-14	10	Autumn
2004-11-14	75	Autumn
2004-11-15	164	Autumn
2004-11-15	147	Autumn
2004-11-15	163.667	Autumn
2004-11-16	220.75	Autumn
2004-11-16	77.5	Autumn
2004-11-16	299	Autumn
2004-11-17	177.2	Autumn
2004-11-17	613	Autumn
2004-11-17	72.5	Autumn
2004-11-18	271.625	Autumn
2004-11-18	472.6	Autumn
2004-11-18	186	Autumn
2004-11-19	202.333	Autumn
2004-11-19	317.625	Autumn
2004-11-19	141.5	Autumn
2004-11-20	140.667	Autumn
2004-11-20	576.857	Autumn
2004-11-20	362	Autumn
2004-11-21	559.667	Autumn
2004-11-21	363.657	Autumn
2004-11-22	245	Autumn
2004-11-22	119	Autumn
2004-11-22	760	Autumn
2004-11-22	339	Autumn
2004-11-23	393.8	Autumn
2004-11-23	312.643	Autumn
2004-11-23	238.391	Autumn
2004-11-23	188.25	Autumn
2004-11-24	150.78	Autumn
2004-11-24	543.429	Autumn
2004-11-24	187	Autumn
2004-11-25	70	Autumn
2004-11-25	431.667	Autumn
2004-11-25	122	Autumn
2004-11-26	226.417	Autumn
2004-11-26	100	Autumn
2004-11-26	339.5	Autumn
2004-11-27	390.5	Autumn
2004-11-27	192.429	Autumn
2004-11-28	391.667	Autumn
2004-11-28	455.647	Autumn
2004-11-28	411.333	Autumn
2004-11-28	241	Autumn
2004-11-29	301.182	Autumn
2004-11-29	589.25	Autumn
2004-11-30	476.611	Autumn
2004-11-30	129.222	Autumn
2004-11-30	222.75	Autumn
2004-12-01	341.8	Winter
2004-12-01	288.125	Winter
2004-12-01	136.25	Winter
2004-12-01	158.75	Winter
2004-12-02	203.75	Winter
2004-12-02	208.875	Winter
2004-12-02	333.857	Winter
2004-12-02	324	Winter
2004-12-03	321.792	Winter
2004-12-03	202	Winter
2004-12-03	445.25	Winter
2004-12-03	379.25	Winter
2004-12-04	181.167	Winter
2004-12-04	221.571	Winter
2004-12-04	231	Winter
2004-12-05	219.077	Winter
2004-12-05	231.143	Winter
2004-12-05	74	Winter
2004-12-06	212.5	Winter
2004-12-06	249.2	Winter
2004-12-06	107.667	Winter
2004-12-06	362	Winter
2004-12-07	248.588	Winter
2004-12-07	196.938	Winter
2004-12-07	613.778	Winter
2004-12-08	241.824	Winter
2004-12-08	101.333	Winter
2004-12-08	135	Winter
2004-12-09	199.667	Winter
2004-12-09	151.643	Winter
2004-12-09	223.091	Winter
2004-12-09	105.5	Winter
2004-12-10	342.308	Winter
2004-12-10	447.8	Winter
2004-12-10	272.333	Winter
2004-12-10	344.5	Winter
2004-12-11	267	Winter
2004-12-11	116	Winter
2004-12-11	150	Winter
2004-12-11	267	Winter
2004-12-12	228.333	Winter
2004-12-12	216	Winter
2004-12-12	169	Winter
2004-12-13	239.25	Winter
2004-12-13	286.438	Winter
2004-12-13	146	Winter
2004-12-14	329.333	Winter
2004-12-14	290.667	Winter
2004-12-14	132.75	Winter
2004-12-15	157.521	Winter
2004-12-15	380.833	Winter
2004-12-15	203	Winter
2004-12-15	138.5	Winter
2004-12-16	386.615	Winter
2004-12-16	280.3	Winter
2004-12-16	444.4	Winter
2004-12-17	215	Winter
2004-12-17	277.25	Winter
2004-12-17	190.4	Winter
2004-12-17	143.5	Winter
2004-12-18	60	Winter
2004-12-18	258.333	Winter
2004-12-18	140	Winter
2004-12-19	392	Winter
2004-12-19	344	Winter
2004-12-19	152	Winter
2004-12-20	261.4	Winter
2004-12-20	170.556	Winter
2004-12-20	577	Winter
2004-12-21	173.56	Winter
2004-12-21	146.235	Winter
2004-12-21	175	Winter
2004-12-21	272	Winter
2004-12-22	143.778	Winter
2004-12-22	115.929	Winter
2004-12-22	436.714	Winter
2004-12-22	109.5	Winter
2004-12-23	230.25	Winter
2004-12-23	249.588	Winter
2004-12-23	239.765	Winter
2004-12-23	50	Winter
2004-12-24	262.333	Winter
2004-12-24	461.25	Winter
2004-12-24	320.621	Winter
2004-12-24	464	Winter
2004-12-25	100	Winter
2004-12-25	346.938	Winter
2004-12-25	345	Winter
2004-12-25	126.463	Winter
2004-12-26	306	Winter
2004-12-26	180.3	Winter
2004-12-26	336	Winter
2004-12-26	467	Winter
2004-12-27	348.857	Winter
2004-12-27	294	Winter
2004-12-27	179.714	Winter
2004-12-27	298	Winter
2004-12-28	171.714	Winter
2004-12-28	377.222	Winter
2004-12-28	297.25	Winter
2004-12-28	40	Winter
2004-12-29	469.583	Winter
2004-12-29	460.3	Winter
2004-12-29	734	Winter
2004-12-29	144	Winter
2004-12-30	243.357	Winter
2004-12-30	237.381	Winter
2004-12-30	225.033	Winter
2004-12-30	75	Winter
2004-12-31	729.214	Winter
2004-12-31	212.167	Winter
2004-12-31	437.333	Winter
2004-12-31	103	Winter
2005-01-01	285	Winter
2005-01-01	230	Winter
2005-01-02	137.667	Winter
2005-01-02	186	Winter
2005-01-02	500	Winter
2005-01-03	563.714	Winter
2005-01-03	130	Winter
2005-01-03	206.25	Winter
2005-01-04	270	Winter
2005-01-04	164	Winter
2005-01-04	286.5	Winter
2005-01-05	395.75	Winter
2005-01-05	47.5	Winter
2005-01-05	62.5	Winter
2005-01-06	619	Winter
2005-01-06	76.6667	Winter
2005-01-06	293.167	Winter
2005-01-06	150	Winter
2005-01-07	189.456	Winter
2005-01-07	261.608	Winter
2005-01-08	190.4	Winter
2005-01-08	56.5	Winter
2005-01-08	15	Winter
2005-01-09	126.8	Winter
2005-01-09	323.285	Winter
2005-01-09	100	Winter
2005-01-10	125.127	Winter
2005-01-10	295.046	Winter
2005-01-10	39	Winter
2005-01-11	207.889	Winter
2005-01-11	430.247	Winter
2005-01-11	100	Winter
2005-01-12	125.236	Winter
2005-01-12	658.861	Winter
2005-01-13	242.572	Winter
2005-01-13	195.6	Winter
2005-01-13	256.172	Winter
2005-01-14	12.29	Winter
2005-01-14	220.8	Winter
2005-01-15	355.735	Winter
2005-01-15	110.287	Winter
2005-01-15	100	Winter
2005-01-16	433.542	Winter
2005-01-16	147.345	Winter
2005-01-16	74.716	Winter
2005-01-16	98.33	Winter
2005-01-17	100	Winter
2005-01-17	34.48	Winter
2005-01-17	69.205	Winter
2005-01-18	640.342	Winter
2005-01-18	160	Winter
2005-01-18	552.428	Winter
2005-01-19	398.899	Winter
2005-01-19	62.936	Winter
2005-01-19	368.767	Winter
2005-01-19	509.865	Winter
2005-01-20	677.633	Winter
2005-01-20	25	Winter
2005-01-20	200	Winter
2005-01-21	259.377	Winter
2005-01-21	125	Winter
2005-01-22	237.725	Winter
2005-01-22	723.75	Winter
2005-01-22	324.69	Winter
2005-01-23	156.77	Winter
2005-01-23	78.675	Winter
2005-01-23	160.435	Winter
2005-01-24	217.727	Winter
2005-01-24	306.944	Winter
2005-01-24	36	Winter
2005-01-25	30	Winter
2005-01-25	444.063	Winter
2005-01-25	326.754	Winter
2005-01-26	62.5	Winter
2005-01-26	232.053	Winter
2005-01-27	216.353	Winter
2005-01-27	100	Winter
2005-01-27	209.167	Winter
2005-01-28	274.047	Winter
2005-01-28	50	Winter
2005-01-28	20	Winter
2005-01-28	156.977	Winter
2005-01-29	75	Winter
2005-01-29	188.29	Winter
2005-01-29	201.25	Winter
2005-01-29	30	Winter
2005-01-30	176.225	Winter
2005-01-30	257.783	Winter
2005-01-31	447.813	Winter
2005-01-31	92.71	Winter
2005-01-31	250	Winter
2005-02-01	184.555	Winter
2005-02-01	140.383	Winter
2005-02-01	345.943	Winter
2005-02-02	298.831	Winter
2005-02-02	106.628	Winter
2005-02-03	207.185	Winter
2005-02-03	156.74	Winter
2005-02-03	143.12	Winter
2005-02-04	312.35	Winter
2005-02-04	616.227	Winter
2005-02-05	162.675	Winter
2005-02-05	153.73	Winter
2005-02-05	450.42	Winter
2005-02-05	10	Winter
2005-02-06	80.1133	Winter
2005-02-06	50	Winter
2005-02-06	582.68	Winter
2005-02-07	182.92	Winter
2005-02-07	124.078	Winter
2005-02-08	388.856	Winter
2005-02-08	272.762	Winter
2005-02-08	102.535	Winter
2005-02-08	285.73	Winter
2005-02-09	102.133	Winter
2005-02-09	152.52	Winter
2005-02-09	50	Winter
2005-02-09	100	Winter
2005-02-10	337.02	Winter
2005-02-10	222.81	Winter
2005-02-10	287.816	Winter
2005-02-11	250	Winter
2005-02-11	237.703	Winter
2005-02-11	615.32	Winter
2005-02-12	266.71	Winter
2005-02-12	78.52	Winter
2005-02-12	588	Winter
2005-02-13	312.365	Winter
2005-02-13	394.035	Winter
2005-02-14	405.024	Winter
2005-02-14	292.887	Winter
2005-02-14	222.192	Winter
2005-02-15	166.413	Winter
2005-02-15	50	Winter
2005-02-15	72.16	Winter
2005-02-16	223.944	Winter
2005-02-16	140.508	Winter
2005-02-16	173.28	Winter
2005-02-17	127.795	Winter
2005-02-17	152.86	Winter
2005-02-17	185.93	Winter
2005-02-18	222.238	Winter
2005-02-18	175	Winter
2005-02-18	75	Winter
2005-02-19	342.77	Winter
2005-02-19	292.1	Winter
2005-02-20	201.57	Winter
2005-02-20	250	Winter
2005-02-21	110.58	Winter
2005-02-21	651.265	Winter
2005-02-21	135.3	Winter
2005-02-22	161	Winter
2005-02-22	113.318	Winter
2005-02-22	564	Winter
2005-02-23	378.02	Winter
2005-02-23	146.875	Winter
2005-02-23	251.823	Winter
2005-02-23	172.262	Winter
2005-02-24	55.46	Winter
2005-02-24	210.853	Winter
2005-02-24	174.46	Winter
2005-02-24	444.39	Winter
2005-02-25	221.1	Winter
2005-02-25	408	Winter
2005-02-26	10	Winter
2005-02-26	311.507	Winter
2005-02-26	112.03	Winter
2005-02-26	285.26	Winter
2005-02-27	601.954	Winter
2005-02-27	223.683	Winter
2005-02-27	170.92	Winter
2005-02-28	436.092	Winter
2005-02-28	50	Winter
2005-03-01	195.617	Spring
2005-03-01	142.188	Spring
2005-03-01	418.932	Spring
2005-03-02	218.04	Spring
2005-03-02	267.03	Spring
2005-03-02	213.553	Spring
2005-03-03	270.78	Spring
2005-03-03	189.796	Spring
2005-03-03	100.46	Spring
2005-03-03	170.77	Spring
2005-03-04	448.853	Spring
2005-03-04	351.219	Spring
2005-03-04	301.207	Spring
2005-03-05	213.036	Spring
2005-03-05	174.344	Spring
2005-03-05	125	Spring
2005-03-05	129.66	Spring
2005-03-06	344.167	Spring
2005-03-06	160.375	Spring
2005-03-06	149.41	Spring
2005-03-06	108.45	Spring
2005-03-07	195.746	Spring
2005-03-07	262.944	Spring
2005-03-07	114.67	Spring
2005-03-07	171.6	Spring
2005-03-08	612.177	Spring
2005-03-08	240.152	Spring
2005-03-08	753.847	Spring
2005-03-08	10.14	Spring
2005-03-09	251.222	Spring
2005-03-09	203.213	Spring
2005-03-09	259.312	Spring
2005-03-09	196.647	Spring
2005-03-10	368.756	Spring
2005-03-10	389.152	Spring
2005-03-10	302.463	Spring
2005-03-10	81.76	Spring
2005-03-11	123.387	Spring
2005-03-11	261.286	Spring
2005-03-11	223.507	Spring
2005-03-12	162.11	Spring
2005-03-12	163.814	Spring
2005-03-12	190.175	Spring
2005-03-13	111.526	Spring
2005-03-13	106.75	Spring
2005-03-13	145.235	Spring
2005-03-14	177.407	Spring
2005-03-14	362.21	Spring
2005-03-14	227.06	Spring
2005-03-14	123.145	Spring
2005-03-15	167.324	Spring
2005-03-15	155.304	Spring
2005-03-15	227.547	Spring
2005-03-16	225.449	Spring
2005-03-16	181.097	Spring
2005-03-16	604.31	Spring
2005-03-16	20	Spring
2005-03-17	136.937	Spring
2005-03-17	75.004	Spring
2005-03-17	402.697	Spring
2005-03-17	100	Spring
2005-03-18	570.245	Spring
2005-03-18	406.81	Spring
2005-03-18	244.228	Spring
2005-03-18	207.14	Spring
2005-03-19	54.6667	Spring
2005-03-19	100	Spring
2005-03-19	169.67	Spring
2005-03-19	35	Spring
2005-03-20	179.19	Spring
2005-03-20	378.613	Spring
2005-03-20	302.94	Spring
2005-03-20	152.81	Spring
2005-03-21	328.212	Spring
2005-03-21	579.245	Spring
2005-03-21	312.06	Spring
2005-03-21	250	Spring
2005-03-22	195.993	Spring
2005-03-22	233.364	Spring
2005-03-22	200	Spring
2005-03-23	115.785	Spring
2005-03-23	336.951	Spring
2005-03-23	117.888	Spring
2005-03-23	200	Spring
2005-03-24	239.552	Spring
2005-03-24	541	Spring
2005-03-24	127.31	Spring
2005-03-25	85.87	Spring
2005-03-25	320.108	Spring
2005-03-25	180.745	Spring
2005-03-26	121.47	Spring
2005-03-26	358.45	Spring
2005-03-26	300	Spring
2005-03-27	387.027	Spring
2005-03-27	590.56	Spring
2005-03-28	314.93	Spring
2005-03-28	676.724	Spring
2005-03-28	123.77	Spring
2005-03-28	156.555	Spring
2005-03-29	542.686	Spring
2005-03-29	266.003	Spring
2005-03-29	473.075	Spring
2005-03-29	251.44	Spring
2005-03-30	596.96	Spring
2005-03-30	382.473	Spring
2005-03-30	442.686	Spring
2005-03-30	315.32	Spring
2005-03-31	774.731	Spring
2005-03-31	345.945	Spring
2005-03-31	361.308	Spring
2005-04-01	162.832	Spring
2005-04-01	107.847	Spring
2005-04-01	108.775	Spring
2005-04-01	30	Spring
2005-04-02	371.642	Spring
2005-04-02	95.48	Spring
2005-04-02	160.496	Spring
2005-04-03	197.198	Spring
2005-04-03	113.065	Spring
2005-04-04	200.948	Spring
2005-04-04	69.6933	Spring
2005-04-04	261.653	Spring
2005-04-04	123.14	Spring
2005-04-05	175.003	Spring
2005-04-05	150.423	Spring
2005-04-05	771.117	Spring
2005-04-06	181.334	Spring
2005-04-06	75	Spring
2005-04-06	112.695	Spring
2005-04-07	689.751	Spring
2005-04-07	208.333	Spring
2005-04-07	175.903	Spring
2005-04-08	218.476	Spring
2005-04-08	255.325	Spring
2005-04-08	202.8	Spring
2005-04-09	257.365	Spring
2005-04-09	75	Spring
2005-04-10	249.097	Spring
2005-04-10	229.17	Spring
2005-04-10	453.37	Spring
2005-04-10	352.35	Spring
2005-04-11	211.293	Spring
2005-04-11	223.29	Spring
2005-04-11	20	Spring
2005-04-12	310.33	Spring
2005-04-12	284.172	Spring
2005-04-12	313.352	Spring
2005-04-13	174.913	Spring
2005-04-13	223.772	Spring
2005-04-13	50	Spring
2005-04-13	201.77	Spring
2005-04-14	222.866	Spring
2005-04-14	711.69	Spring
2005-04-14	71.6667	Spring
2005-04-15	389.783	Spring
2005-04-15	488.282	Spring
2005-04-15	559.211	Spring
2005-04-16	217.5	Spring
2005-04-16	76.09	Spring
2005-04-16	103.19	Spring
2005-04-17	233.333	Spring
2005-04-17	151.752	Spring
2005-04-17	137.92	Spring
2005-04-18	130.396	Spring
2005-04-18	226.32	Spring
2005-04-18	189.525	Spring
[truncated: 16,035 more rows]

## Sheet: S3_Data_FigS3
donation_date	Time_of_Day	daily_donations_mean	Type_of_week	Weekend_day	MONTH	DAY_OF_WEEK	YEAR	Holiday
2003-04-10	Evening	342	DST_Week	FALSE	4	3	2003	FALSE
2004-03-22	Afternoon	137	Regular	FALSE	3	0	2004	FALSE
2004-03-22	Morning	282.6	Regular	FALSE	3	0	2004	FALSE
2004-03-24	Night	138	Regular	FALSE	3	2	2004	FALSE
2004-04-19	Evening	370	Regular	FALSE	4	0	2004	FALSE
2004-05-02	Morning	277	Regular	TRUE	5	6	2004	FALSE
2005-03-22	Morning	20	Regular	FALSE	3	1	2005	FALSE
2005-03-23	Evening	315.91	Regular	FALSE	3	2	2005	FALSE
2005-04-01	Afternoon	345.38	Pre_DST_Week	FALSE	4	4	2005	FALSE
2005-04-12	Night	63.38	Post_DST_Week	FALSE	4	1	2005	FALSE
2005-04-17	Evening	322.78	Regular	TRUE	4	6	2005	FALSE
2005-04-29	Morning	232.32	Regular	FALSE	4	4	2005	FALSE
2006-03-13	Evening	25	Regular	FALSE	3	0	2006	FALSE
2006-03-15	Evening	25	Regular	FALSE	3	2	2006	FALSE
2006-03-20	Afternoon	20	Regular	FALSE	3	0	2006	FALSE
2006-03-20	Morning	25	Regular	FALSE	3	0	2006	FALSE
2006-03-21	Afternoon	20	Regular	FALSE	3	1	2006	FALSE
2006-03-26	Evening	31.38	Regular	TRUE	3	6	2006	FALSE
2006-03-28	Afternoon	76.4947	Pre_DST_Week	FALSE	3	1	2006	FALSE
2006-03-28	Evening	68.8889	Pre_DST_Week	FALSE	3	1	2006	FALSE
2006-03-29	Afternoon	89.535	Pre_DST_Week	FALSE	3	2	2006	FALSE
2006-03-29	Evening	38.858	Pre_DST_Week	FALSE	3	2	2006	FALSE
2006-03-29	Morning	68.3333	Pre_DST_Week	FALSE	3	2	2006	FALSE
2006-03-29	Night	30	Pre_DST_Week	FALSE	3	2	2006	FALSE
2006-03-30	Afternoon	30	Pre_DST_Week	FALSE	3	3	2006	FALSE
2006-03-30	Evening	100	Pre_DST_Week	FALSE	3	3	2006	FALSE
2006-03-30	Morning	75	Pre_DST_Week	FALSE	3	3	2006	FALSE
2006-03-31	Morning	53.3333	Pre_DST_Week	FALSE	3	4	2006	FALSE
2006-04-01	Afternoon	65	Regular	TRUE	4	5	2006	FALSE
2006-04-01	Morning	50	Regular	TRUE	4	5	2006	FALSE
2006-04-01	Night	80	Regular	TRUE	4	5	2006	FALSE
2006-04-03	Morning	50	DST_Week	FALSE	4	0	2006	FALSE
2006-04-04	Morning	80	DST_Week	FALSE	4	1	2006	FALSE
2006-04-05	Afternoon	44.64	DST_Week	FALSE	4	2	2006	FALSE
2006-04-05	Morning	35.36	DST_Week	FALSE	4	2	2006	FALSE
2006-04-07	Morning	30.25	DST_Week	FALSE	4	4	2006	FALSE
2006-04-12	Afternoon	80	Post_DST_Week	FALSE	4	2	2006	FALSE
2006-04-15	Afternoon	30	Regular	TRUE	4	5	2006	FALSE
2006-04-18	Afternoon	37.5	Regular	FALSE	4	1	2006	FALSE
2006-04-19	Morning	30	Regular	FALSE	4	2	2006	FALSE
2006-04-23	Afternoon	296.44	Regular	TRUE	4	6	2006	FALSE
2006-04-23	Evening	30	Regular	TRUE	4	6	2006	FALSE
2006-04-23	Night	33.3333	Regular	TRUE	4	6	2006	FALSE
2006-04-25	Afternoon	100	Regular	FALSE	4	1	2006	FALSE
2006-04-29	Evening	149.71	Regular	TRUE	4	5	2006	FALSE
2006-04-30	Afternoon	147.69	Regular	TRUE	4	6	2006	FALSE
2007-02-13	Morning	25	Regular	FALSE	2	1	2007	FALSE
2007-02-19	Afternoon	90.24	Regular	FALSE	2	0	2007	TRUE
2007-02-20	Afternoon	259.56	Regular	FALSE	2	1	2007	FALSE
2007-02-20	Evening	30.67	Regular	FALSE	2	1	2007	FALSE
2007-02-22	Afternoon	94.12	Regular	FALSE	2	3	2007	FALSE
2007-02-23	Night	160.5	Regular	FALSE	2	4	2007	FALSE
2007-02-26	Evening	154.44	Regular	FALSE	2	0	2007	FALSE
2007-03-14	Afternoon	25	DST_Week	FALSE	3	2	2007	FALSE
2007-03-15	Afternoon	185.88	DST_Week	FALSE	3	3	2007	FALSE
2007-03-20	Evening	15.65	Post_DST_Week	FALSE	3	1	2007	FALSE
2007-03-26	Evening	100	Regular	FALSE	3	0	2007	FALSE
2007-04-02	Afternoon	50	Regular	FALSE	4	0	2007	FALSE
2007-04-02	Evening	141.25	Regular	FALSE	4	0	2007	FALSE
2007-04-05	Afternoon	35.94	Regular	FALSE	4	3	2007	FALSE
2007-04-08	Evening	25	Regular	TRUE	4	6	2007	FALSE
2008-02-09	Evening	15	Regular	TRUE	2	5	2008	FALSE
2008-02-11	Afternoon	49.6375	Regular	FALSE	2	0	2008	FALSE
2008-02-11	Evening	99.99	Regular	FALSE	2	0	2008	FALSE
2008-02-11	Night	121.18	Regular	FALSE	2	0	2008	FALSE
2008-02-12	Afternoon	38.6433	Regular	FALSE	2	1	2008	FALSE
2008-02-13	Afternoon	100	Regular	FALSE	2	2	2008	FALSE
2008-02-15	Night	258.82	Regular	FALSE	2	4	2008	FALSE
2008-02-16	Afternoon	95	Regular	TRUE	2	5	2008	FALSE
2008-02-17	Afternoon	115	Regular	TRUE	2	6	2008	FALSE
2008-02-17	Evening	35	Regular	TRUE	2	6	2008	FALSE
2008-02-18	Night	95.88	Regular	FALSE	2	0	2008	TRUE
2008-02-19	Afternoon	25	Regular	FALSE	2	1	2008	FALSE
2008-02-20	Morning	25	Regular	FALSE	2	2	2008	FALSE
2008-02-21	Evening	100	Regular	FALSE	2	3	2008	FALSE
2008-02-23	Evening	33.53	Regular	TRUE	2	5	2008	FALSE
2008-02-23	Morning	50	Regular	TRUE	2	5	2008	FALSE
2008-02-24	Evening	41.875	Regular	TRUE	2	6	2008	FALSE
2008-02-25	Morning	100	Regular	FALSE	2	0	2008	FALSE
2008-02-27	Afternoon	195	Regular	FALSE	2	2	2008	FALSE
2008-02-29	Afternoon	168.825	Regular	FALSE	2	4	2008	FALSE
2008-02-29	Morning	50	Regular	FALSE	2	4	2008	FALSE
2008-03-01	Afternoon	80.145	Regular	TRUE	3	5	2008	FALSE
2008-03-03	Afternoon	50	Pre_DST_Week	FALSE	3	0	2008	FALSE
2008-03-03	Night	206.667	Pre_DST_Week	FALSE	3	0	2008	FALSE
2008-03-05	Evening	54	Pre_DST_Week	FALSE	3	2	2008	FALSE
2008-03-08	Night	38.24	Regular	TRUE	3	5	2008	FALSE
2008-03-10	Afternoon	152.645	DST_Week	FALSE	3	0	2008	FALSE
2008-03-10	Evening	50	DST_Week	FALSE	3	0	2008	FALSE
2008-03-10	Morning	50	DST_Week	FALSE	3	0	2008	FALSE
2008-03-10	Night	357.65	DST_Week	FALSE	3	0	2008	FALSE
2008-03-14	Afternoon	125	DST_Week	FALSE	3	4	2008	FALSE
2008-03-16	Afternoon	50	Regular	TRUE	3	6	2008	FALSE
2008-03-16	Evening	155.29	Regular	TRUE	3	6	2008	FALSE
2008-03-17	Evening	50	Post_DST_Week	FALSE	3	0	2008	FALSE
2008-03-17	Morning	100	Post_DST_Week	FALSE	3	0	2008	FALSE
2008-03-19	Evening	72.67	Post_DST_Week	FALSE	3	2	2008	FALSE
2008-03-20	Afternoon	55.8825	Post_DST_Week	FALSE	3	3	2008	FALSE
2008-03-20	Night	20	Post_DST_Week	FALSE	3	3	2008	FALSE
2008-03-21	Afternoon	50	Post_DST_Week	FALSE	3	4	2008	FALSE
2008-03-21	Evening	250	Post_DST_Week	FALSE	3	4	2008	FALSE
2008-03-21	Morning	22.5	Post_DST_Week	FALSE	3	4	2008	FALSE
2008-03-21	Night	65	Post_DST_Week	FALSE	3	4	2008	FALSE
2008-03-22	Evening	50	Regular	TRUE	3	5	2008	FALSE
2008-03-22	Night	100	Regular	TRUE	3	5	2008	FALSE
2008-03-24	Afternoon	133.625	Regular	FALSE	3	0	2008	FALSE
2008-03-24	Evening	25	Regular	FALSE	3	0	2008	FALSE
2008-03-24	Morning	100	Regular	FALSE	3	0	2008	FALSE
2008-03-25	Night	22.5	Regular	FALSE	3	1	2008	FALSE
2008-03-26	Afternoon	100	Regular	FALSE	3	2	2008	FALSE
2008-03-26	Evening	67.5	Regular	FALSE	3	2	2008	FALSE
2008-03-26	Morning	75	Regular	FALSE	3	2	2008	FALSE
2008-03-26	Night	87.11	Regular	FALSE	3	2	2008	FALSE
2008-03-27	Afternoon	100	Regular	FALSE	3	3	2008	FALSE
2008-03-28	Afternoon	76.6667	Regular	FALSE	3	4	2008	FALSE
2008-03-28	Evening	57.355	Regular	FALSE	3	4	2008	FALSE
2008-03-29	Afternoon	250	Regular	TRUE	3	5	2008	FALSE
2008-03-29	Evening	195.88	Regular	TRUE	3	5	2008	FALSE
2008-03-30	Afternoon	63.53	Regular	TRUE	3	6	2008	FALSE
2008-03-30	Evening	53.25	Regular	TRUE	3	6	2008	FALSE
2008-03-30	Morning	25	Regular	TRUE	3	6	2008	FALSE
2008-03-30	Night	71.62	Regular	TRUE	3	6	2008	FALSE
2008-03-31	Afternoon	83.165	Regular	FALSE	3	0	2008	FALSE
2008-04-01	Afternoon	46.175	Regular	FALSE	4	1	2008	FALSE
2008-04-01	Evening	50	Regular	FALSE	4	1	2008	FALSE
2008-04-01	Morning	177.65	Regular	FALSE	4	1	2008	FALSE
2008-04-01	Night	78.6775	Regular	FALSE	4	1	2008	FALSE
2008-04-02	Afternoon	312.94	Regular	FALSE	4	2	2008	FALSE
2008-04-02	Evening	150.045	Regular	FALSE	4	2	2008	FALSE
2008-04-02	Night	71.3733	Regular	FALSE	4	2	2008	FALSE
2008-04-03	Afternoon	200	Regular	FALSE	4	3	2008	FALSE
2008-04-03	Night	30	Regular	FALSE	4	3	2008	FALSE
2008-04-05	Afternoon	40	Regular	TRUE	4	5	2008	FALSE
2008-04-07	Evening	168.627	Regular	FALSE	4	0	2008	FALSE
2009-02-07	Evening	10	Regular	TRUE	2	5	2009	FALSE
2009-02-08	Afternoon	50	Regular	TRUE	2	6	2009	FALSE
2009-02-08	Evening	164.075	Regular	TRUE	2	6	2009	FALSE
2009-02-08	Night	10	Regular	TRUE	2	6	2009	FALSE
2009-02-09	Afternoon	189.727	Regular	FALSE	2	0	2009	FALSE
2009-02-09	Evening	120.88	Regular	FALSE	2	0	2009	FALSE
2009-02-09	Morning	15	Regular	FALSE	2	0	2009	FALSE
2009-02-10	Afternoon	13.65	Regular	FALSE	2	1	2009	FALSE
2009-02-10	Evening	100	Regular	FALSE	2	1	2009	FALSE
2009-02-10	Morning	92.44	Regular	FALSE	2	1	2009	FALSE
2009-02-11	Evening	60	Regular	FALSE	2	2	2009	FALSE
2009-02-12	Afternoon	40	Regular	FALSE	2	3	2009	FALSE
2009-02-13	Afternoon	61.31	Regular	FALSE	2	4	2009	FALSE
2009-02-14	Morning	18	Regular	TRUE	2	5	2009	FALSE
2009-02-15	Evening	170.59	Regular	TRUE	2	6	2009	FALSE
2009-02-15	Morning	100	Regular	TRUE	2	6	2009	FALSE
2009-02-16	Night	25	Regular	FALSE	2	0	2009	TRUE
2009-02-17	Afternoon	100	Regular	FALSE	2	1	2009	FALSE
2009-02-18	Afternoon	25	Regular	FALSE	2	2	2009	FALSE
2009-02-18	Evening	25	Regular	FALSE	2	2	2009	FALSE
2009-02-18	Morning	100	Regular	FALSE	2	2	2009	FALSE
2009-02-19	Afternoon	28.29	Regular	FALSE	2	3	2009	FALSE
2009-02-19	Morning	100	Regular	FALSE	2	3	2009	FALSE
2009-02-21	Evening	10	Regular	TRUE	2	5	2009	FALSE
2009-02-21	Night	40	Regular	TRUE	2	5	2009	FALSE
2009-02-22	Afternoon	25	Regular	TRUE	2	6	2009	FALSE
2009-02-22	Evening	47.29	Regular	TRUE	2	6	2009	FALSE
2009-02-22	Night	100	Regular	TRUE	2	6	2009	FALSE
2009-02-23	Evening	20	Regular	FALSE	2	0	2009	FALSE
2009-02-24	Afternoon	40.24	Regular	FALSE	2	1	2009	FALSE
2009-02-25	Evening	25	Regular	FALSE	2	2	2009	FALSE
2009-02-26	Afternoon	68.02	Regular	FALSE	2	3	2009	FALSE
2009-02-27	Afternoon	49.8033	Regular	FALSE	2	4	2009	FALSE
2009-02-27	Morning	30	Regular	FALSE	2	4	2009	FALSE
2009-02-27	Night	22.09	Regular	FALSE	2	4	2009	FALSE
2009-03-01	Evening	139.645	Regular	TRUE	3	6	2009	FALSE
2009-03-01	Morning	25	Regular	TRUE	3	6	2009	FALSE
2009-03-02	Afternoon	123.954	Pre_DST_Week	FALSE	3	0	2009	FALSE
2009-03-02	Evening	200	Pre_DST_Week	FALSE	3	0	2009	FALSE
2009-03-02	Morning	40	Pre_DST_Week	FALSE	3	0	2009	FALSE
2009-03-04	Afternoon	122.765	Pre_DST_Week	FALSE	3	2	2009	FALSE
2009-03-04	Evening	232.94	Pre_DST_Week	FALSE	3	2	2009	FALSE
2009-03-05	Evening	22	Pre_DST_Week	FALSE	3	3	2009	FALSE
2009-03-06	Afternoon	84.85	Pre_DST_Week	FALSE	3	4	2009	FALSE
2009-03-06	Evening	99.09	Pre_DST_Week	FALSE	3	4	2009	FALSE
2009-03-06	Morning	46.47	Pre_DST_Week	FALSE	3	4	2009	FALSE
2009-03-06	Night	100	Pre_DST_Week	FALSE	3	4	2009	FALSE
2009-03-07	Afternoon	10	Regular	TRUE	3	5	2009	FALSE
2009-03-07	Evening	3.59	Regular	TRUE	3	5	2009	FALSE
2009-03-07	Morning	10	Regular	TRUE	3	5	2009	FALSE
2009-03-08	Night	418.82	Regular	TRUE	3	6	2009	FALSE
2009-03-09	Afternoon	233.18	DST_Week	FALSE	3	0	2009	FALSE
2009-03-09	Evening	55.875	DST_Week	FALSE	3	0	2009	FALSE
2009-03-10	Afternoon	100	DST_Week	FALSE	3	1	2009	FALSE
2009-03-10	Evening	30	DST_Week	FALSE	3	1	2009	FALSE
2009-03-11	Afternoon	33.06	DST_Week	FALSE	3	2	2009	FALSE
2009-03-11	Evening	238.82	DST_Week	FALSE	3	2	2009	FALSE
2009-03-12	Afternoon	93.3333	DST_Week	FALSE	3	3	2009	FALSE
2009-03-12	Evening	162.5	DST_Week	FALSE	3	3	2009	FALSE
2009-03-13	Afternoon	32.06	DST_Week	FALSE	3	4	2009	FALSE
2009-03-13	Evening	65.218	DST_Week	FALSE	3	4	2009	FALSE
2009-03-14	Afternoon	100	Regular	TRUE	3	5	2009	FALSE
2009-03-14	Evening	88.73	Regular	TRUE	3	5	2009	FALSE
2009-03-16	Evening	99.65	Post_DST_Week	FALSE	3	0	2009	FALSE
2009-03-16	Morning	25	Post_DST_Week	FALSE	3	0	2009	FALSE
2009-03-17	Afternoon	74.06	Post_DST_Week	FALSE	3	1	2009	FALSE
2009-03-18	Afternoon	68.2367	Post_DST_Week	FALSE	3	2	2009	FALSE
2009-03-18	Night	98.62	Post_DST_Week	FALSE	3	2	2009	FALSE
2009-03-19	Evening	100	Post_DST_Week	FALSE	3	3	2009	FALSE
2009-03-19	Night	100	Post_DST_Week	FALSE	3	3	2009	FALSE
2009-03-20	Afternoon	50	Post_DST_Week	FALSE	3	4	2009	FALSE
2009-03-20	Evening	200	Post_DST_Week	FALSE	3	4	2009	FALSE
2009-03-21	Afternoon	53.125	Regular	TRUE	3	5	2009	FALSE
2009-03-22	Afternoon	100	Regular	TRUE	3	6	2009	FALSE
2009-03-22	Night	30	Regular	TRUE	3	6	2009	FALSE
2009-03-23	Afternoon	100	Regular	FALSE	3	0	2009	FALSE
2009-03-24	Afternoon	250	Regular	FALSE	3	1	2009	FALSE
2009-03-25	Afternoon	43.645	Regular	FALSE	3	2	2009	FALSE
2009-03-25	Evening	3	Regular	FALSE	3	2	2009	FALSE
2009-03-26	Evening	74.7733	Regular	FALSE	3	3	2009	FALSE
2009-03-26	Night	35.03	Regular	FALSE	3	3	2009	FALSE
2009-03-27	Afternoon	12	Regular	FALSE	3	4	2009	FALSE
2009-03-27	Night	25	Regular	FALSE	3	4	2009	FALSE
2009-03-29	Afternoon	25	Regular	TRUE	3	6	2009	FALSE
2009-03-30	Evening	98.85	Regular	FALSE	3	0	2009	FALSE
2009-03-31	Evening	50	Regular	FALSE	3	1	2009	FALSE
2009-04-01	Morning	25	Regular	FALSE	4	2	2009	FALSE
2009-04-02	Afternoon	10	Regular	FALSE	4	3	2009	FALSE
2009-04-03	Afternoon	100	Regular	FALSE	4	4	2009	FALSE
2009-04-03	Morning	13.94	Regular	FALSE	4	4	2009	FALSE
2009-04-05	Evening	30.47	Regular	TRUE	4	6	2009	FALSE
2009-04-05	Morning	198.65	Regular	TRUE	4	6	2009	FALSE
2009-04-06	Afternoon	91.6667	Regular	FALSE	4	0	2009	FALSE
2010-02-13	Night	25	Regular	TRUE	2	5	2010	FALSE
2010-02-14	Afternoon	100	Regular	TRUE	2	6	2010	FALSE
2010-02-15	Afternoon	194.23	Regular	FALSE	2	0	2010	TRUE
2010-02-16	Afternoon	103.668	Regular	FALSE	2	1	2010	FALSE
2010-02-16	Morning	100	Regular	FALSE	2	1	2010	FALSE
2010-02-17	Afternoon	31.6667	Regular	FALSE	2	2	2010	FALSE
2010-02-17	Evening	25	Regular	FALSE	2	2	2010	FALSE
2010-02-17	Morning	25	Regular	FALSE	2	2	2010	FALSE
2010-02-18	Afternoon	62.5	Regular	FALSE	2	3	2010	FALSE
2010-02-18	Evening	41.615	Regular	FALSE	2	3	2010	FALSE
2010-02-18	Morning	52.88	Regular	FALSE	2	3	2010	FALSE
2010-02-19	Afternoon	25	Regular	FALSE	2	4	2010	FALSE
2010-02-19	Evening	75	Regular	FALSE	2	4	2010	FALSE
2010-02-19	Morning	37.5	Regular	FALSE	2	4	2010	FALSE
2010-02-19	Night	25	Regular	FALSE	2	4	2010	FALSE
2010-02-20	Evening	379.375	Regular	TRUE	2	5	2010	FALSE
2010-02-21	Afternoon	250	Regular	TRUE	2	6	2010	FALSE
2010-02-22	Night	75	Regular	FALSE	2	0	2010	FALSE
2010-02-23	Evening	19.57	Regular	FALSE	2	1	2010	FALSE
2010-02-23	Morning	113.12	Regular	FALSE	2	1	2010	FALSE
2010-02-24	Evening	25	Regular	FALSE	2	2	2010	FALSE
2010-02-25	Afternoon	10	Regular	FALSE	2	3	2010	FALSE
2010-02-26	Afternoon	93.75	Regular	FALSE	2	4	2010	FALSE
2010-02-26	Evening	45	Regular	FALSE	2	4	2010	FALSE
2010-02-26	Night	45	Regular	FALSE	2	4	2010	FALSE
2010-02-27	Afternoon	50	Regular	TRUE	2	5	2010	FALSE
2010-02-27	Morning	304.795	Regular	TRUE	2	5	2010	FALSE
2010-02-27	Night	285.09	Regular	TRUE	2	5	2010	FALSE
2010-02-28	Evening	14.86	Regular	TRUE	2	6	2010	FALSE
2010-02-28	Morning	25	Regular	TRUE	2	6	2010	FALSE
2010-02-28	Night	25	Regular	TRUE	2	6	2010	FALSE
2010-03-01	Afternoon	51.02	Regular	FALSE	3	0	2010	FALSE
2010-03-01	Evening	53.395	Regular	FALSE	3	0	2010	FALSE
2010-03-01	Morning	101.667	Regular	FALSE	3	0	2010	FALSE
2010-03-02	Afternoon	25	Regular	FALSE	3	1	2010	FALSE
2010-03-02	Evening	60.4	Regular	FALSE	3	1	2010	FALSE
2010-03-02	Morning	79.4068	Regular	FALSE	3	1	2010	FALSE
2010-03-02	Night	43.2	Regular	FALSE	3	1	2010	FALSE
2010-03-03	Afternoon	65.458	Regular	FALSE	3	2	2010	FALSE
2010-03-03	Evening	13.646	Regular	FALSE	3	2	2010	FALSE
2010-03-03	Morning	25	Regular	FALSE	3	2	2010	FALSE
2010-03-03	Night	15	Regular	FALSE	3	2	2010	FALSE
2010-03-04	Evening	10	Regular	FALSE	3	3	2010	FALSE
2010-03-04	Morning	26.6667	Regular	FALSE	3	3	2010	FALSE
2010-03-04	Night	75	Regular	FALSE	3	3	2010	FALSE
2010-03-05	Afternoon	28.5714	Regular	FALSE	3	4	2010	FALSE
2010-03-05	Evening	17.54	Regular	FALSE	3	4	2010	FALSE
2010-03-05	Morning	25	Regular	FALSE	3	4	2010	FALSE
2010-03-05	Night	153.5	Regular	FALSE	3	4	2010	FALSE
2010-03-06	Afternoon	41.635	Regular	TRUE	3	5	2010	FALSE
2010-03-06	Evening	145.255	Regular	TRUE	3	5	2010	FALSE
2010-03-07	Afternoon	51.625	Regular	TRUE	3	6	2010	FALSE
2010-03-07	Evening	25	Regular	TRUE	3	6	2010	FALSE
2010-03-07	Morning	10	Regular	TRUE	3	6	2010	FALSE
2010-03-07	Night	50	Regular	TRUE	3	6	2010	FALSE
2010-03-08	Afternoon	200	Pre_DST_Week	FALSE	3	0	2010	FALSE
2010-03-08	Evening	20.5486	Pre_DST_Week	FALSE	3	0	2010	FALSE
2010-03-08	Night	25	Pre_DST_Week	FALSE	3	0	2010	FALSE
2010-03-09	Afternoon	75.354	Pre_DST_Week	FALSE	3	1	2010	FALSE
2010-03-09	Evening	24.7967	Pre_DST_Week	FALSE	3	1	2010	FALSE
2010-03-10	Afternoon	25	Pre_DST_Week	FALSE	3	2	2010	FALSE
2010-03-10	Evening	62.934	Pre_DST_Week	FALSE	3	2	2010	FALSE
2010-03-11	Evening	31.865	Pre_DST_Week	FALSE	3	3	2010	FALSE
2010-03-11	Morning	21.9711	Pre_DST_Week	FALSE	3	3	2010	FALSE
2010-03-12	Afternoon	153.062	Pre_DST_Week	FALSE	3	4	2010	FALSE
2010-03-12	Evening	97.75	Pre_DST_Week	FALSE	3	4	2010	FALSE
2010-03-13	Afternoon	20	Regular	TRUE	3	5	2010	FALSE
2010-03-14	Evening	68.39	Regular	TRUE	3	6	2010	FALSE
2010-03-14	Morning	25	Regular	TRUE	3	6	2010	FALSE
2010-03-14	Night	40.01	Regular	TRUE	3	6	2010	FALSE
2010-03-15	Evening	17.5	DST_Week	FALSE	3	0	2010	FALSE
2010-03-15	Morning	34.73	DST_Week	FALSE	3	0	2010	FALSE
2010-03-16	Afternoon	17.5	DST_Week	FALSE	3	1	2010	FALSE
2010-03-16	Evening	256.2	DST_Week	FALSE	3	1	2010	FALSE
2010-03-16	Night	25	DST_Week	FALSE	3	1	2010	FALSE
2010-03-17	Evening	25	DST_Week	FALSE	3	2	2010	FALSE
2010-03-17	Morning	50	DST_Week	FALSE	3	2	2010	FALSE
2010-03-17	Night	25	DST_Week	FALSE	3	2	2010	FALSE
2010-03-18	Afternoon	15	DST_Week	FALSE	3	3	2010	FALSE
2010-03-18	Evening	15	DST_Week	FALSE	3	3	2010	FALSE
2010-03-19	Evening	100	DST_Week	FALSE	3	4	2010	FALSE
2010-03-20	Afternoon	42.5	Regular	TRUE	3	5	2010	FALSE
2010-03-21	Afternoon	25	Regular	TRUE	3	6	2010	FALSE
2010-03-21	Evening	78.19	Regular	TRUE	3	6	2010	FALSE
2010-03-21	Night	326.09	Regular	TRUE	3	6	2010	FALSE
2010-03-22	Afternoon	56.986	Post_DST_Week	FALSE	3	0	2010	FALSE
2010-03-22	Evening	62.5	Post_DST_Week	FALSE	3	0	2010	FALSE
2010-03-22	Morning	25	Post_DST_Week	FALSE	3	0	2010	FALSE
2010-03-23	Afternoon	68.6667	Post_DST_Week	FALSE	3	1	2010	FALSE
2010-03-23	Evening	35	Post_DST_Week	FALSE	3	1	2010	FALSE
2010-03-23	Morning	20	Post_DST_Week	FALSE	3	1	2010	FALSE
2010-03-24	Afternoon	73.5875	Post_DST_Week	FALSE	3	2	2010	FALSE
2010-03-24	Evening	81.2525	Post_DST_Week	FALSE	3	2	2010	FALSE
2010-03-24	Morning	96	Post_DST_Week	FALSE	3	2	2010	FALSE
2010-03-24	Night	46.0887	Post_DST_Week	FALSE	3	2	2010	FALSE
2010-03-25	Afternoon	99	Post_DST_Week	FALSE	3	3	2010	FALSE
2010-03-25	Evening	138.775	Post_DST_Week	FALSE	3	3	2010	FALSE
2010-03-25	Morning	60.25	Post_DST_Week	FALSE	3	3	2010	FALSE
2010-03-26	Evening	17.5	Post_DST_Week	FALSE	3	4	2010	FALSE
2010-03-26	Morning	20	Post_DST_Week	FALSE	3	4	2010	FALSE
2010-03-27	Afternoon	25	Regular	TRUE	3	5	2010	FALSE
2010-03-27	Evening	25	Regular	TRUE	3	5	2010	FALSE
2010-03-28	Evening	25	Regular	TRUE	3	6	2010	FALSE
2010-03-28	Night	25	Regular	TRUE	3	6	2010	FALSE
2010-03-29	Afternoon	229.02	Regular	FALSE	3	0	2010	FALSE
2010-03-29	Evening	55.03	Regular	FALSE	3	0	2010	FALSE
2010-03-29	Night	349.083	Regular	FALSE	3	0	2010	FALSE
2010-03-30	Afternoon	22.6833	Regular	FALSE	3	1	2010	FALSE
2010-03-30	Evening	37.5	Regular	FALSE	3	1	2010	FALSE
2010-03-31	Afternoon	25	Regular	FALSE	3	2	2010	FALSE
2010-03-31	Evening	10	Regular	FALSE	3	2	2010	FALSE
2010-04-01	Afternoon	38	Regular	FALSE	4	3	2010	FALSE
2010-04-01	Evening	49.22	Regular	FALSE	4	3	2010	FALSE
2010-04-02	Afternoon	15.6733	Regular	FALSE	4	4	2010	FALSE
2010-04-03	Afternoon	50	Regular	TRUE	4	5	2010	FALSE
2010-04-03	Evening	125	Regular	TRUE	4	5	2010	FALSE
2010-04-04	Afternoon	25	Regular	TRUE	4	6	2010	FALSE
2010-04-04	Evening	50	Regular	TRUE	4	6	2010	FALSE
2010-04-05	Afternoon	20	Regular	FALSE	4	0	2010	FALSE
2010-04-05	Morning	44.82	Regular	FALSE	4	0	2010	FALSE
2010-04-06	Afternoon	31.6667	Regular	FALSE	4	1	2010	FALSE
2010-04-07	Afternoon	25	Regular	FALSE	4	2	2010	FALSE
2010-04-07	Evening	1.75	Regular	FALSE	4	2	2010	FALSE
2010-04-07	Night	135.825	Regular	FALSE	4	2	2010	FALSE
2010-04-08	Afternoon	15.626	Regular	FALSE	4	3	2010	FALSE
2010-04-08	Evening	116.33	Regular	FALSE	4	3	2010	FALSE
2010-04-09	Afternoon	60.62	Regular	FALSE	4	4	2010	FALSE
2010-04-09	Morning	8.33333	Regular	FALSE	4	4	2010	FALSE
2010-04-09	Night	23.8217	Regular	FALSE	4	4	2010	FALSE
2010-04-10	Evening	35.755	Regular	TRUE	4	5	2010	FALSE
2010-04-10	Morning	25	Regular	TRUE	4	5	2010	FALSE
2010-04-10	Night	56	Regular	TRUE	4	5	2010	FALSE
2010-04-11	Afternoon	25	Regular	TRUE	4	6	2010	FALSE
2010-04-11	Evening	39.78	Regular	TRUE	4	6	2010	FALSE
2010-04-11	Morning	41.6667	Regular	TRUE	4	6	2010	FALSE
2010-04-11	Night	50	Regular	TRUE	4	6	2010	FALSE
2010-04-12	Afternoon	142.64	Regular	FALSE	4	0	2010	FALSE
2010-04-12	Evening	73.3975	Regular	FALSE	4	0	2010	FALSE
2011-02-12	Afternoon	16.285	Regular	TRUE	2	5	2011	FALSE
2011-02-12	Evening	7	Regular	TRUE	2	5	2011	FALSE
2011-02-12	Morning	25.8333	Regular	TRUE	2	5	2011	FALSE
2011-02-12	Night	290.567	Regular	TRUE	2	5	2011	FALSE
2011-02-13	Afternoon	2.5	Regular	TRUE	2	6	2011	FALSE
2011-02-13	Evening	22.5	Regular	TRUE	2	6	2011	FALSE
2011-02-13	Morning	5	Regular	TRUE	2	6	2011	FALSE
2011-02-14	Evening	5	Regular	FALSE	2	0	2011	FALSE
2011-02-14	Morning	50	Regular	FALSE	2	0	2011	FALSE
2011-02-15	Afternoon	53.374	Regular	FALSE	2	1	2011	FALSE
2011-02-15	Evening	112.689	Regular	FALSE	2	1	2011	FALSE
2011-02-15	Morning	54.246	Regular	FALSE	2	1	2011	FALSE
2011-02-15	Night	43.75	Regular	FALSE	2	1	2011	FALSE
2011-02-16	Afternoon	81.25	Regular	FALSE	2	2	2011	FALSE
2011-02-16	Evening	101.055	Regular	FALSE	2	2	2011	FALSE
2011-02-16	Night	12.5	Regular	FALSE	2	2	2011	FALSE
2011-02-17	Afternoon	46.9014	Regular	FALSE	2	3	2011	FALSE
2011-02-17	Evening	1.69231	Regular	FALSE	2	3	2011	FALSE
2011-02-17	Night	11.595	Regular	FALSE	2	3	2011	FALSE
2011-02-18	Afternoon	4.92857	Regular	FALSE	2	4	2011	FALSE
2011-02-18	Evening	3.11211	Regular	FALSE	2	4	2011	FALSE
2011-02-18	Morning	14	Regular	FALSE	2	4	2011	FALSE
2011-02-18	Night	25	Regular	FALSE	2	4	2011	FALSE
2011-02-19	Afternoon	29.1355	Regular	TRUE	2	5	2011	FALSE
2011-02-19	Evening	11.4029	Regular	TRUE	2	5	2011	FALSE
2011-02-19	Morning	80.9143	Regular	TRUE	2	5	2011	FALSE
2011-02-19	Night	10.2	Regular	TRUE	2	5	2011	FALSE
2011-02-20	Afternoon	22.5	Regular	TRUE	2	6	2011	FALSE
2011-02-20	Evening	33.46	Regular	TRUE	2	6	2011	FALSE
2011-02-20	Night	5.66667	Regular	TRUE	2	6	2011	FALSE
2011-02-21	Afternoon	26.25	Regular	FALSE	2	0	2011	TRUE
2011-02-21	Evening	15	Regular	FALSE	2	0	2011	TRUE
2011-02-21	Night	25.0138	Regular	FALSE	2	0	2011	TRUE
2011-02-22	Afternoon	23.5	Regular	FALSE	2	1	2011	FALSE
2011-02-22	Evening	50	Regular	FALSE	2	1	2011	FALSE
2011-02-22	Morning	26.3833	Regular	FALSE	2	1	2011	FALSE
2011-02-22	Night	20	Regular	FALSE	2	1	2011	FALSE
2011-02-23	Afternoon	10	Regular	FALSE	2	2	2011	FALSE
2011-02-23	Evening	13.75	Regular	FALSE	2	2	2011	FALSE
2011-02-23	Morning	18.3333	Regular	FALSE	2	2	2011	FALSE
2011-02-23	Night	16.74	Regular	FALSE	2	2	2011	FALSE
2011-02-24	Afternoon	36.1	Regular	FALSE	2	3	2011	FALSE
2011-02-24	Evening	25	Regular	FALSE	2	3	2011	FALSE
2011-02-24	Morning	30	Regular	FALSE	2	3	2011	FALSE
2011-02-24	Night	47.5	Regular	FALSE	2	3	2011	FALSE
2011-02-25	Afternoon	83	Regular	FALSE	2	4	2011	FALSE
2011-02-25	Evening	21.6667	Regular	FALSE	2	4	2011	FALSE
2011-02-25	Morning	50.265	Regular	FALSE	2	4	2011	FALSE
2011-02-25	Night	50	Regular	FALSE	2	4	2011	FALSE
2011-02-26	Afternoon	15.6667	Regular	TRUE	2	5	2011	FALSE
2011-02-26	Evening	38.3025	Regular	TRUE	2	5	2011	FALSE
2011-02-26	Morning	2	Regular	TRUE	2	5	2011	FALSE
2011-02-26	Night	61.2883	Regular	TRUE	2	5	2011	FALSE
2011-02-27	Afternoon	100	Regular	TRUE	2	6	2011	FALSE
2011-02-27	Evening	75.4833	Regular	TRUE	2	6	2011	FALSE
2011-02-27	Morning	25	Regular	TRUE	2	6	2011	FALSE
2011-02-27	Night	15	Regular	TRUE	2	6	2011	FALSE
2011-02-28	Afternoon	40.7143	Regular	FALSE	2	0	2011	FALSE
2011-02-28	Evening	86	Regular	FALSE	2	0	2011	FALSE
2011-02-28	Night	21.6667	Regular	FALSE	2	0	2011	FALSE
2011-03-01	Afternoon	49.7875	Regular	FALSE	3	1	2011	FALSE
2011-03-01	Evening	95.4887	Regular	FALSE	3	1	2011	FALSE
2011-03-01	Morning	41	Regular	FALSE	3	1	2011	FALSE
2011-03-01	Night	50	Regular	FALSE	3	1	2011	FALSE
2011-03-02	Afternoon	24.2857	Regular	FALSE	3	2	2011	FALSE
2011-03-02	Evening	20	Regular	FALSE	3	2	2011	FALSE
2011-03-02	Morning	35	Regular	FALSE	3	2	2011	FALSE
2011-03-03	Afternoon	35.196	Regular	FALSE	3	3	2011	FALSE
2011-03-03	Evening	71.9733	Regular	FALSE	3	3	2011	FALSE
2011-03-03	Night	16.6667	Regular	FALSE	3	3	2011	FALSE
2011-03-04	Afternoon	45.4683	Regular	FALSE	3	4	2011	FALSE
2011-03-04	Evening	11	Regular	FALSE	3	4	2011	FALSE
2011-03-04	Morning	25	Regular	FALSE	3	4	2011	FALSE
2011-03-04	Night	2.55556	Regular	FALSE	3	4	2011	FALSE
2011-03-05	Afternoon	61.9	Regular	TRUE	3	5	2011	FALSE
2011-03-05	Evening	18.7143	Regular	TRUE	3	5	2011	FALSE
2011-03-05	Morning	20	Regular	TRUE	3	5	2011	FALSE
2011-03-05	Night	15	Regular	TRUE	3	5	2011	FALSE
2011-03-06	Afternoon	44.6767	Regular	TRUE	3	6	2011	FALSE
2011-03-06	Evening	31.875	Regular	TRUE	3	6	2011	FALSE
2011-03-07	Afternoon	25	Pre_DST_Week	FALSE	3	0	2011	FALSE
2011-03-07	Evening	22.8533	Pre_DST_Week	FALSE	3	0	2011	FALSE
2011-03-07	Morning	20	Pre_DST_Week	FALSE	3	0	2011	FALSE
2011-03-07	Night	16.0925	Pre_DST_Week	FALSE	3	0	2011	FALSE
2011-03-08	Afternoon	123.274	Pre_DST_Week	FALSE	3	1	2011	FALSE
2011-03-08	Evening	121.676	Pre_DST_Week	FALSE	3	1	2011	FALSE
2011-03-08	Morning	16	Pre_DST_Week	FALSE	3	1	2011	FALSE
2011-03-08	Night	20	Pre_DST_Week	FALSE	3	1	2011	FALSE
2011-03-09	Afternoon	36.85	Pre_DST_Week	FALSE	3	2	2011	FALSE
2011-03-09	Evening	20.1818	Pre_DST_Week	FALSE	3	2	2011	FALSE
2011-03-09	Morning	150.297	Pre_DST_Week	FALSE	3	2	2011	FALSE
2011-03-09	Night	25	Pre_DST_Week	FALSE	3	2	2011	FALSE
2011-03-10	Afternoon	20.6075	Pre_DST_Week	FALSE	3	3	2011	FALSE
2011-03-10	Evening	46.9825	Pre_DST_Week	FALSE	3	3	2011	FALSE
2011-03-10	Morning	17.6	Pre_DST_Week	FALSE	3	3	2011	FALSE
2011-03-10	Night	10	Pre_DST_Week	FALSE	3	3	2011	FALSE
2011-03-11	Afternoon	241.151	Pre_DST_Week	FALSE	3	4	2011	FALSE
2011-03-11	Evening	150	Pre_DST_Week	FALSE	3	4	2011	FALSE
2011-03-11	Morning	3	Pre_DST_Week	FALSE	3	4	2011	FALSE
2011-03-11	Night	15	Pre_DST_Week	FALSE	3	4	2011	FALSE
2011-03-12	Afternoon	18.3333	Regular	TRUE	3	5	2011	FALSE
2011-03-12	Evening	13.428	Regular	TRUE	3	5	2011	FALSE
2011-03-12	Morning	25	Regular	TRUE	3	5	2011	FALSE
2011-03-12	Night	30.502	Regular	TRUE	3	5	2011	FALSE
2011-03-13	Afternoon	41.505	Regular	TRUE	3	6	2011	FALSE
2011-03-13	Evening	58.2123	Regular	TRUE	3	6	2011	FALSE
2011-03-13	Night	25	Regular	TRUE	3	6	2011	FALSE
2011-03-14	Afternoon	25.7143	DST_Week	FALSE	3	0	2011	FALSE
2011-03-14	Evening	58.45	DST_Week	FALSE	3	0	2011	FALSE
2011-03-14	Morning	17.5	DST_Week	FALSE	3	0	2011	FALSE
2011-03-14	Night	20	DST_Week	FALSE	3	0	2011	FALSE
2011-03-15	Afternoon	46.405	DST_Week	FALSE	3	1	2011	FALSE
2011-03-15	Evening	68.125	DST_Week	FALSE	3	1	2011	FALSE
2011-03-15	Morning	32.5	DST_Week	FALSE	3	1	2011	FALSE
2011-03-15	Night	25	DST_Week	FALSE	3	1	2011	FALSE
2011-03-16	Afternoon	216.57	DST_Week	FALSE	3	2	2011	FALSE
2011-03-16	Evening	21.685	DST_Week	FALSE	3	2	2011	FALSE
2011-03-16	Morning	305.96	DST_Week	FALSE	3	2	2011	FALSE
2011-03-16	Night	17.36	DST_Week	FALSE	3	2	2011	FALSE
2011-03-17	Afternoon	1	DST_Week	FALSE	3	3	2011	FALSE
2011-03-17	Evening	20.0846	DST_Week	FALSE	3	3	2011	FALSE
2011-03-17	Morning	5	DST_Week	FALSE	3	3	2011	FALSE
2011-03-17	Night	6.5	DST_Week	FALSE	3	3	2011	FALSE
2011-03-18	Afternoon	16.6667	DST_Week	FALSE	3	4	2011	FALSE
2011-03-18	Evening	25	DST_Week	FALSE	3	4	2011	FALSE
2011-03-18	Morning	3.33333	DST_Week	FALSE	3	4	2011	FALSE
2011-03-19	Evening	58.6475	Regular	TRUE	3	5	2011	FALSE
2011-03-19	Morning	20	Regular	TRUE	3	5	2011	FALSE
2011-03-19	Night	50	Regular	TRUE	3	5	2011	FALSE
2011-03-20	Afternoon	25.8271	Regular	TRUE	3	6	2011	FALSE
2011-03-20	Evening	23.1353	Regular	TRUE	3	6	2011	FALSE
2011-03-20	Morning	23.085	Regular	TRUE	3	6	2011	FALSE
2011-03-20	Night	16.6667	Regular	TRUE	3	6	2011	FALSE
2011-03-21	Afternoon	45.214	Post_DST_Week	FALSE	3	0	2011	FALSE
2011-03-21	Evening	20.496	Post_DST_Week	FALSE	3	0	2011	FALSE
2011-03-21	Morning	33.555	Post_DST_Week	FALSE	3	0	2011	FALSE
2011-03-21	Night	25	Post_DST_Week	FALSE	3	0	2011	FALSE
2011-03-22	Afternoon	124.303	Post_DST_Week	FALSE	3	1	2011	FALSE
2011-03-22	Evening	45.8333	Post_DST_Week	FALSE	3	1	2011	FALSE
2011-03-22	Morning	41.355	Post_DST_Week	FALSE	3	1	2011	FALSE
2011-03-22	Night	49.0992	Post_DST_Week	FALSE	3	1	2011	FALSE
2011-03-23	Afternoon	21.3636	Post_DST_Week	FALSE	3	2	2011	FALSE
2011-03-23	Evening	63.75	Post_DST_Week	FALSE	3	2	2011	FALSE
2011-03-23	Morning	191.169	Post_DST_Week	FALSE	3	2	2011	FALSE
2011-03-23	Night	13.3333	Post_DST_Week	FALSE	3	2	2011	FALSE
2011-03-24	Afternoon	13.3333	Post_DST_Week	FALSE	3	3	2011	FALSE
2011-03-24	Evening	11.7535	Post_DST_Week	FALSE	3	3	2011	FALSE
2011-03-24	Night	13.31	Post_DST_Week	FALSE	3	3	2011	FALSE
2011-03-25	Afternoon	26.2162	Post_DST_Week	FALSE	3	4	2011	FALSE
2011-03-25	Evening	20.851	Post_DST_Week	FALSE	3	4	2011	FALSE
2011-03-25	Morning	41.8286	Post_DST_Week	FALSE	3	4	2011	FALSE
2011-03-25	Night	319.206	Post_DST_Week	FALSE	3	4	2011	FALSE
2011-03-26	Afternoon	20	Regular	TRUE	3	5	2011	FALSE
2011-03-26	Evening	14.361	Regular	TRUE	3	5	2011	FALSE
2011-03-26	Morning	15	Regular	TRUE	3	5	2011	FALSE
2011-03-26	Night	47.5525	Regular	TRUE	3	5	2011	FALSE
2011-03-27	Afternoon	67.5	Regular	TRUE	3	6	2011	FALSE
2011-03-27	Evening	22.7273	Regular	TRUE	3	6	2011	FALSE
2011-03-27	Morning	56.04	Regular	TRUE	3	6	2011	FALSE
2011-03-27	Night	51.6614	Regular	TRUE	3	6	2011	FALSE
2011-03-28	Afternoon	81.1686	Regular	FALSE	3	0	2011	FALSE
2011-03-28	Evening	27.6027	Regular	FALSE	3	0	2011	FALSE
2011-03-28	Morning	50	Regular	FALSE	3	0	2011	FALSE
2011-03-28	Night	27.8025	Regular	FALSE	3	0	2011	FALSE
2011-03-29	Afternoon	18.0071	Regular	FALSE	3	1	2011	FALSE
2011-03-29	Evening	23.0769	Regular	FALSE	3	1	2011	FALSE
2011-03-29	Morning	23.3333	Regular	FALSE	3	1	2011	FALSE
2011-03-29	Night	98.0533	Regular	FALSE	3	1	2011	FALSE
2011-03-30	Afternoon	32.6587	Regular	FALSE	3	2	2011	FALSE
2011-03-30	Evening	34.0268	Regular	FALSE	3	2	2011	FALSE
2011-03-30	Morning	102.511	Regular	FALSE	3	2	2011	FALSE
2011-03-30	Night	13.2353	Regular	FALSE	3	2	2011	FALSE
2011-03-31	Afternoon	55.9708	Regular	FALSE	3	3	2011	FALSE
2011-03-31	Evening	39.606	Regular	FALSE	3	3	2011	FALSE
2011-03-31	Morning	26.6667	Regular	FALSE	3	3	2011	FALSE
2011-03-31	Night	19.0909	Regular	FALSE	3	3	2011	FALSE
2011-04-01	Afternoon	25.9	Regular	FALSE	4	4	2011	FALSE
2011-04-01	Evening	13.5587	Regular	FALSE	4	4	2011	FALSE
2011-04-01	Morning	21.2957	Regular	FALSE	4	4	2011	FALSE
2011-04-01	Night	53.4975	Regular	FALSE	4	4	2011	FALSE
2011-04-02	Afternoon	56.6225	Regular	TRUE	4	5	2011	FALSE
2011-04-02	Evening	20.8689	Regular	TRUE	4	5	2011	FALSE
2011-04-02	Night	25.0818	Regular	TRUE	4	5	2011	FALSE
2011-04-03	Afternoon	62.8	Regular	TRUE	4	6	2011	FALSE
2011-04-03	Evening	31.536	Regular	TRUE	4	6	2011	FALSE
2011-04-03	Night	43.235	Regular	TRUE	4	6	2011	FALSE
2011-04-04	Afternoon	88.76	Regular	FALSE	4	0	2011	FALSE
2011-04-04	Evening	109.424	Regular	FALSE	4	0	2011	FALSE
2011-04-04	Morning	25.2857	Regular	FALSE	4	0	2011	FALSE
2011-04-04	Night	15.5617	Regular	FALSE	4	0	2011	FALSE
2011-04-05	Afternoon	62.022	Regular	FALSE	4	1	2011	FALSE
2011-04-05	Evening	53.4363	Regular	FALSE	4	1	2011	FALSE
2011-04-05	Morning	40.34	Regular	FALSE	4	1	2011	FALSE
2011-04-05	Night	46.4213	Regular	FALSE	4	1	2011	FALSE
2011-04-06	Afternoon	16.3529	Regular	FALSE	4	2	2011	FALSE
2011-04-06	Evening	24.7005	Regular	FALSE	4	2	2011	FALSE
2011-04-06	Morning	25	Regular	FALSE	4	2	2011	FALSE
2011-04-06	Night	44.328	Regular	FALSE	4	2	2011	FALSE
2011-04-07	Afternoon	17.363	Regular	FALSE	4	3	2011	FALSE
2011-04-07	Evening	20	Regular	FALSE	4	3	2011	FALSE
2011-04-07	Morning	23.3333	Regular	FALSE	4	3	2011	FALSE
2011-04-07	Night	25.6609	Regular	FALSE	4	3	2011	FALSE
2011-04-08	Afternoon	21.4286	Regular	FALSE	4	4	2011	FALSE
2011-04-08	Evening	39.9878	Regular	FALSE	4	4	2011	FALSE
2011-04-08	Morning	40.9773	Regular	FALSE	4	4	2011	FALSE
2011-04-08	Night	36.99	Regular	FALSE	4	4	2011	FALSE
2011-04-09	Afternoon	23.52	Regular	TRUE	4	5	2011	FALSE
2011-04-09	Evening	23	Regular	TRUE	4	5	2011	FALSE
2011-04-09	Morning	17.304	Regular	TRUE	4	5	2011	FALSE
2011-04-09	Night	16.5	Regular	TRUE	4	5	2011	FALSE
2011-04-10	Afternoon	22.5	Regular	TRUE	4	6	2011	FALSE
2011-04-10	Evening	103.955	Regular	TRUE	4	6	2011	FALSE
2011-04-10	Night	57.158	Regular	TRUE	4	6	2011	FALSE
2011-04-11	Afternoon	48.91	Regular	FALSE	4	0	2011	FALSE
2011-04-11	Evening	94.21	Regular	FALSE	4	0	2011	FALSE
2011-04-11	Morning	71.96	Regular	FALSE	4	0	2011	FALSE
2011-04-11	Night	56.25	Regular	FALSE	4	0	2011	FALSE
2012-02-11	Afternoon	113.188	Regular	TRUE	2	5	2012	FALSE
2012-02-11	Evening	14.8533	Regular	TRUE	2	5	2012	FALSE
2012-02-11	Morning	50	Regular	TRUE	2	5	2012	FALSE
2012-02-11	Night	25	Regular	TRUE	2	5	2012	FALSE
2012-02-12	Afternoon	141.024	Regular	TRUE	2	6	2012	FALSE
2012-02-12	Evening	18	Regular	TRUE	2	6	2012	FALSE
2012-02-12	Morning	68.0233	Regular	TRUE	2	6	2012	FALSE
2012-02-12	Night	50	Regular	TRUE	2	6	2012	FALSE
2012-02-13	Afternoon	50	Regular	FALSE	2	0	2012	FALSE
2012-02-13	Evening	52.2245	Regular	FALSE	2	0	2012	FALSE
2012-02-13	Night	25	Regular	FALSE	2	0	2012	FALSE
2012-02-14	Afternoon	23.75	Regular	FALSE	2	1	2012	FALSE
2012-02-14	Evening	41.78	Regular	FALSE	2	1	2012	FALSE
2012-02-14	Morning	30	Regular	FALSE	2	1	2012	FALSE
2012-02-14	Night	10	Regular	FALSE	2	1	2012	FALSE
2012-02-15	Afternoon	57.12	Regular	FALSE	2	2	2012	FALSE
2012-02-15	Evening	100	Regular	FALSE	2	2	2012	FALSE
2012-02-15	Morning	41.6667	Regular	FALSE	2	2	2012	FALSE
2012-02-15	Night	30	Regular	FALSE	2	2	2012	FALSE
2012-02-16	Afternoon	55	Regular	FALSE	2	3	2012	FALSE
2012-02-16	Evening	21	Regular	FALSE	2	3	2012	FALSE
2012-02-16	Night	81.8867	Regular	FALSE	2	3	2012	FALSE
2012-02-17	Afternoon	32.5	Regular	FALSE	2	4	2012	FALSE
2012-02-17	Evening	30	Regular	FALSE	2	4	2012	FALSE
2012-02-17	Morning	49.5	Regular	FALSE	2	4	2012	FALSE
2012-02-18	Afternoon	28.3333	Regular	TRUE	2	5	2012	FALSE
2012-02-18	Evening	20	Regular	TRUE	2	5	2012	FALSE
2012-02-18	Morning	142.825	Regular	TRUE	2	5	2012	FALSE
2012-02-18	Night	10	Regular	TRUE	2	5	2012	FALSE
2012-02-19	Afternoon	10	Regular	TRUE	2	6	2012	FALSE
2012-02-19	Evening	30	Regular	TRUE	2	6	2012	FALSE
2012-02-19	Night	11	Regular	TRUE	2	6	2012	FALSE
2012-02-20	Afternoon	45	Regular	FALSE	2	0	2012	TRUE
2012-02-20	Evening	51.6667	Regular	FALSE	2	0	2012	TRUE
2012-02-20	Morning	20	Regular	FALSE	2	0	2012	TRUE
2012-02-20	Night	268.284	Regular	FALSE	2	0	2012	TRUE
2012-02-21	Afternoon	71.14	Regular	FALSE	2	1	2012	FALSE
2012-02-21	Evening	93.208	Regular	FALSE	2	1	2012	FALSE
2012-02-21	Night	10	Regular	FALSE	2	1	2012	FALSE
2012-02-22	Afternoon	199.773	Regular	FALSE	2	2	2012	FALSE
2012-02-22	Evening	157.91	Regular	FALSE	2	2	2012	FALSE
2012-02-22	Morning	60.9346	Regular	FALSE	2	2	2012	FALSE
2012-02-22	Night	106.97	Regular	FALSE	2	2	2012	FALSE
2012-02-23	Afternoon	45.035	Regular	FALSE	2	3	2012	FALSE
2012-02-23	Evening	17.5	Regular	FALSE	2	3	2012	FALSE
2012-02-23	Morning	18.7155	Regular	FALSE	2	3	2012	FALSE
2012-02-23	Night	10	Regular	FALSE	2	3	2012	FALSE
2012-02-24	Afternoon	76.34	Regular	FALSE	2	4	2012	FALSE
2012-02-24	Evening	20	Regular	FALSE	2	4	2012	FALSE
2012-02-24	Morning	18.4767	Regular	FALSE	2	4	2012	FALSE
2012-02-24	Night	65.414	Regular	FALSE	2	4	2012	FALSE
2012-02-25	Afternoon	18	Regular	TRUE	2	5	2012	FALSE
2012-02-25	Evening	95	Regular	TRUE	2	5	2012	FALSE
2012-02-25	Morning	25	Regular	TRUE	2	5	2012	FALSE
2012-02-25	Night	28.75	Regular	TRUE	2	5	2012	FALSE
2012-02-26	Afternoon	50	Regular	TRUE	2	6	2012	FALSE
2012-02-26	Evening	105.42	Regular	TRUE	2	6	2012	FALSE
2012-02-26	Morning	18.3333	Regular	TRUE	2	6	2012	FALSE
2012-02-27	Afternoon	72.2655	Regular	FALSE	2	0	2012	FALSE
2012-02-27	Evening	43.16	Regular	FALSE	2	0	2012	FALSE
2012-02-27	Morning	79.41	Regular	FALSE	2	0	2012	FALSE
2012-02-27	Night	50	Regular	FALSE	2	0	2012	FALSE
2012-02-28	Afternoon	31.6667	Regular	FALSE	2	1	2012	FALSE
2012-02-28	Evening	75	Regular	FALSE	2	1	2012	FALSE
2012-02-28	Morning	37.5	Regular	FALSE	2	1	2012	FALSE
2012-02-28	Night	7.5	Regular	FALSE	2	1	2012	FALSE
2012-02-29	Afternoon	22	Regular	FALSE	2	2	2012	FALSE
2012-02-29	Evening	21	Regular	FALSE	2	2	2012	FALSE
2012-02-29	Morning	25	Regular	FALSE	2	2	2012	FALSE
2012-02-29	Night	56.6533	Regular	FALSE	2	2	2012	FALSE
2012-03-01	Afternoon	27.8	Regular	FALSE	3	3	2012	FALSE
2012-03-01	Evening	28.7533	Regular	FALSE	3	3	2012	FALSE
2012-03-01	Morning	61.7737	Regular	FALSE	3	3	2012	FALSE
2012-03-02	Afternoon	125.407	Regular	FALSE	3	4	2012	FALSE
2012-03-02	Evening	48.2838	Regular	FALSE	3	4	2012	FALSE
2012-03-02	Morning	11.054	Regular	FALSE	3	4	2012	FALSE
2012-03-02	Night	109.065	Regular	FALSE	3	4	2012	FALSE
2012-03-03	Afternoon	71.2944	Regular	TRUE	3	5	2012	FALSE
2012-03-03	Evening	30.358	Regular	TRUE	3	5	2012	FALSE
2012-03-03	Morning	157.96	Regular	TRUE	3	5	2012	FALSE
2012-03-03	Night	26.91	Regular	TRUE	3	5	2012	FALSE
2012-03-04	Afternoon	30	Regular	TRUE	3	6	2012	FALSE
2012-03-04	Evening	44.63	Regular	TRUE	3	6	2012	FALSE
2012-03-04	Morning	17	Regular	TRUE	3	6	2012	FALSE
2012-03-04	Night	10	Regular	TRUE	3	6	2012	FALSE
2012-03-05	Afternoon	218.256	Pre_DST_Week	FALSE	3	0	2012	FALSE
2012-03-05	Evening	72.9857	Pre_DST_Week	FALSE	3	0	2012	FALSE
2012-03-05	Morning	28.3333	Pre_DST_Week	FALSE	3	0	2012	FALSE
2012-03-06	Afternoon	50	Pre_DST_Week	FALSE	3	1	2012	FALSE
2012-03-06	Evening	76.93	Pre_DST_Week	FALSE	3	1	2012	FALSE
2012-03-06	Morning	50	Pre_DST_Week	FALSE	3	1	2012	FALSE
2012-03-06	Night	63.5	Pre_DST_Week	FALSE	3	1	2012	FALSE
2012-03-07	Afternoon	257.158	Pre_DST_Week	FALSE	3	2	2012	FALSE
2012-03-07	Evening	17.198	Pre_DST_Week	FALSE	3	2	2012	FALSE
2012-03-07	Morning	30.5914	Pre_DST_Week	FALSE	3	2	2012	FALSE
2012-03-07	Night	100	Pre_DST_Week	FALSE	3	2	2012	FALSE
2012-03-08	Afternoon	17.5	Pre_DST_Week	FALSE	3	3	2012	FALSE
2012-03-08	Evening	30.9767	Pre_DST_Week	FALSE	3	3	2012	FALSE
2012-03-08	Morning	97.2	Pre_DST_Week	FALSE	3	3	2012	FALSE
2012-03-08	Night	25	Pre_DST_Week	FALSE	3	3	2012	FALSE
2012-03-09	Afternoon	64.102	Pre_DST_Week	FALSE	3	4	2012	FALSE
2012-03-09	Evening	30	Pre_DST_Week	FALSE	3	4	2012	FALSE
2012-03-09	Morning	46.5025	Pre_DST_Week	FALSE	3	4	2012	FALSE
2012-03-10	Evening	11.665	Regular	TRUE	3	5	2012	FALSE
2012-03-10	Morning	121.77	Regular	TRUE	3	5	2012	FALSE
2012-03-11	Morning	150	Regular	TRUE	3	6	2012	FALSE
2012-03-12	Afternoon	49.4165	DST_Week	FALSE	3	0	2012	FALSE
2012-03-12	Evening	32.6	DST_Week	FALSE	3	0	2012	FALSE
2012-03-12	Morning	62.4414	DST_Week	FALSE	3	0	2012	FALSE
2012-03-13	Afternoon	39.8305	DST_Week	FALSE	3	1	2012	FALSE
2012-03-13	Evening	102.841	DST_Week	FALSE	3	1	2012	FALSE
2012-03-13	Morning	81.152	DST_Week	FALSE	3	1	2012	FALSE
2012-03-13	Night	35.625	DST_Week	FALSE	3	1	2012	FALSE
2012-03-14	Afternoon	212.538	DST_Week	FALSE	3	2	2012	FALSE
2012-03-14	Evening	29.2747	DST_Week	FALSE	3	2	2012	FALSE
2012-03-14	Morning	144.53	DST_Week	FALSE	3	2	2012	FALSE
2012-03-14	Night	70.9395	DST_Week	FALSE	3	2	2012	FALSE
2012-03-15	Afternoon	57.25	DST_Week	FALSE	3	3	2012	FALSE
2012-03-15	Evening	41.4286	DST_Week	FALSE	3	3	2012	FALSE
2012-03-15	Morning	56.25	DST_Week	FALSE	3	3	2012	FALSE
2012-03-15	Night	121.834	DST_Week	FALSE	3	3	2012	FALSE
2012-03-16	Afternoon	36.1362	DST_Week	FALSE	3	4	2012	FALSE
2012-03-16	Evening	27.0769	DST_Week	FALSE	3	4	2012	FALSE
2012-03-16	Morning	75.4671	DST_Week	FALSE	3	4	2012	FALSE
2012-03-16	Night	54	DST_Week	FALSE	3	4	2012	FALSE
2012-03-17	Afternoon	48.7267	Regular	TRUE	3	5	2012	FALSE
2012-03-17	Evening	31.5714	Regular	TRUE	3	5	2012	FALSE
2012-03-17	Morning	60.498	Regular	TRUE	3	5	2012	FALSE
2012-03-17	Night	117.5	Regular	TRUE	3	5	2012	FALSE
2012-03-18	Afternoon	26.25	Regular	TRUE	3	6	2012	FALSE
2012-03-18	Evening	117.729	Regular	TRUE	3	6	2012	FALSE
2012-03-18	Morning	285.103	Regular	TRUE	3	6	2012	FALSE
2012-03-18	Night	25	Regular	TRUE	3	6	2012	FALSE
2012-03-19	Afternoon	51.9855	Post_DST_Week	FALSE	3	0	2012	FALSE
2012-03-19	Evening	58.1479	Post_DST_Week	FALSE	3	0	2012	FALSE
2012-03-19	Morning	184.29	Post_DST_Week	FALSE	3	0	2012	FALSE
2012-03-19	Night	32.6154	Post_DST_Week	FALSE	3	0	2012	FALSE
2012-03-20	Afternoon	10	Post_DST_Week	FALSE	3	1	2012	FALSE
2012-03-20	Evening	137.648	Post_DST_Week	FALSE	3	1	2012	FALSE
2012-03-20	Morning	231.95	Post_DST_Week	FALSE	3	1	2012	FALSE
2012-03-20	Night	31.3836	Post_DST_Week	FALSE	3	1	2012	FALSE
2012-03-21	Afternoon	36.003	Post_DST_Week	FALSE	3	2	2012	FALSE
2012-03-21	Evening	148.743	Post_DST_Week	FALSE	3	2	2012	FALSE
2012-03-21	Morning	23.3333	Post_DST_Week	FALSE	3	2	2012	FALSE
2012-03-21	Night	13.75	Post_DST_Week	FALSE	3	2	2012	FALSE
2012-03-22	Afternoon	32.5	Post_DST_Week	FALSE	3	3	2012	FALSE
2012-03-22	Evening	131.875	Post_DST_Week	FALSE	3	3	2012	FALSE
2012-03-22	Morning	190.39	Post_DST_Week	FALSE	3	3	2012	FALSE
2012-03-22	Night	48.5	Post_DST_Week	FALSE	3	3	2012	FALSE
2012-03-23	Afternoon	25	Post_DST_Week	FALSE	3	4	2012	FALSE
2012-03-23	Evening	21.5771	Post_DST_Week	FALSE	3	4	2012	FALSE
2012-03-23	Night	15	Post_DST_Week	FALSE	3	4	2012	FALSE
2012-03-24	Afternoon	17.5	Regular	TRUE	3	5	2012	FALSE
2012-03-24	Evening	31	Regular	TRUE	3	5	2012	FALSE
2012-03-24	Morning	50	Regular	TRUE	3	5	2012	FALSE
2012-03-24	Night	37	Regular	TRUE	3	5	2012	FALSE
2012-03-25	Afternoon	43.245	Regular	TRUE	3	6	2012	FALSE
2012-03-25	Evening	34.3333	Regular	TRUE	3	6	2012	FALSE
2012-03-26	Afternoon	217.897	Regular	FALSE	3	0	2012	FALSE
2012-03-26	Evening	35.034	Regular	FALSE	3	0	2012	FALSE
2012-03-26	Night	7.5	Regular	FALSE	3	0	2012	FALSE
2012-03-27	Afternoon	86.1475	Regular	FALSE	3	1	2012	FALSE
2012-03-27	Evening	29.9133	Regular	FALSE	3	1	2012	FALSE
2012-03-27	Morning	322.695	Regular	FALSE	3	1	2012	FALSE
2012-03-27	Night	111.05	Regular	FALSE	3	1	2012	FALSE
2012-03-28	Afternoon	68.75	Regular	FALSE	3	2	2012	FALSE
2012-03-28	Evening	21.28	Regular	FALSE	3	2	2012	FALSE
2012-03-28	Morning	120.8	Regular	FALSE	3	2	2012	FALSE
2012-03-28	Night	16.6667	Regular	FALSE	3	2	2012	FALSE
2012-03-29	Afternoon	184.277	Regular	FALSE	3	3	2012	FALSE
2012-03-29	Evening	25	Regular	FALSE	3	3	2012	FALSE
2012-03-29	Morning	137.03	Regular	FALSE	3	3	2012	FALSE
2012-03-30	Afternoon	15	Regular	FALSE	3	4	2012	FALSE
2012-03-30	Evening	34.88	Regular	FALSE	3	4	2012	FALSE
2012-03-30	Morning	50	Regular	FALSE	3	4	2012	FALSE
2012-03-31	Afternoon	153.225	Regular	TRUE	3	5	2012	FALSE
2012-03-31	Evening	17.72	Regular	TRUE	3	5	2012	FALSE
2012-03-31	Morning	9.16667	Regular	TRUE	3	5	2012	FALSE
2012-03-31	Night	58.616	Regular	TRUE	3	5	2012	FALSE
2012-04-01	Afternoon	21.1111	Regular	TRUE	4	6	2012	FALSE
2012-04-01	Evening	24.1167	Regular	TRUE	4	6	2012	FALSE
2012-04-01	Night	42.75	Regular	TRUE	4	6	2012	FALSE
2012-04-02	Afternoon	383.225	Regular	FALSE	4	0	2012	FALSE
2012-04-02	Evening	90.17	Regular	FALSE	4	0	2012	FALSE
2012-04-02	Night	5	Regular	FALSE	4	0	2012	FALSE
2012-04-03	Afternoon	73.0414	Regular	FALSE	4	1	2012	FALSE
2012-04-03	Evening	43.3333	Regular	FALSE	4	1	2012	FALSE
2012-04-03	Morning	50	Regular	FALSE	4	1	2012	FALSE
2012-04-03	Night	10	Regular	FALSE	4	1	2012	FALSE
2012-04-04	Afternoon	27	Regular	FALSE	4	2	2012	FALSE
2012-04-04	Evening	37.1433	Regular	FALSE	4	2	2012	FALSE
2012-04-04	Morning	140.43	Regular	FALSE	4	2	2012	FALSE
2012-04-05	Afternoon	80.082	Regular	FALSE	4	3	2012	FALSE
2012-04-05	Evening	76.278	Regular	FALSE	4	3	2012	FALSE
2012-04-05	Night	70.2067	Regular	FALSE	4	3	2012	FALSE
2012-04-06	Afternoon	133.235	Regular	FALSE	4	4	2012	FALSE
2012-04-06	Evening	21.22	Regular	FALSE	4	4	2012	FALSE
2012-04-06	Morning	25	Regular	FALSE	4	4	2012	FALSE
2012-04-06	Night	20	Regular	FALSE	4	4	2012	FALSE
2012-04-07	Afternoon	60	Regular	TRUE	4	5	2012	FALSE
2012-04-07	Evening	10	Regular	TRUE	4	5	2012	FALSE
2012-04-07	Night	50	Regular	TRUE	4	5	2012	FALSE
2012-04-08	Afternoon	14.925	Regular	TRUE	4	6	2012	FALSE
2012-04-08	Evening	14.12	Regular	TRUE	4	6	2012	FALSE
2012-04-08	Morning	5	Regular	TRUE	4	6	2012	FALSE
2012-04-08	Night	5	Regular	TRUE	4	6	2012	FALSE
2012-04-09	Afternoon	64.25	Regular	FALSE	4	0	2012	FALSE
2012-04-09	Evening	55.1667	Regular	FALSE	4	0	2012	FALSE
2012-04-09	Morning	50	Regular	FALSE	4	0	2012	FALSE
2012-04-09	Night	25	Regular	FALSE	4	0	2012	FALSE
2013-02-09	Evening	46.2975	Regular	TRUE	2	5	2013	FALSE
2013-02-09	Night	50	Regular	TRUE	2	5	2013	FALSE
2013-02-10	Afternoon	45	Regular	TRUE	2	6	2013	FALSE
2013-02-10	Evening	17	Regular	TRUE	2	6	2013	FALSE
2013-02-10	Morning	52	Regular	TRUE	2	6	2013	FALSE
2013-02-11	Afternoon	73.7924	Regular	FALSE	2	0	2013	FALSE
2013-02-11	Evening	46.8122	Regular	FALSE	2	0	2013	FALSE
2013-02-11	Morning	77.7711	Regular	FALSE	2	0	2013	FALSE
2013-02-11	Night	34.76	Regular	FALSE	2	0	2013	FALSE
2013-02-12	Afternoon	38.3667	Regular	FALSE	2	1	2013	FALSE
2013-02-12	Evening	71.9871	Regular	FALSE	2	1	2013	FALSE
2013-02-12	Morning	82.224	Regular	FALSE	2	1	2013	FALSE
2013-02-12	Night	85.8525	Regular	FALSE	2	1	2013	FALSE
2013-02-13	Afternoon	106.881	Regular	FALSE	2	2	2013	FALSE
2013-02-13	Evening	136.422	Regular	FALSE	2	2	2013	FALSE
2013-02-13	Morning	61.61	Regular	FALSE	2	2	2013	FALSE
2013-02-13	Night	67.11	Regular	FALSE	2	2	2013	FALSE
2013-02-14	Afternoon	75.4689	Regular	FALSE	2	3	2013	FALSE
2013-02-14	Evening	25.75	Regular	FALSE	2	3	2013	FALSE
2013-02-14	Morning	22.5	Regular	FALSE	2	3	2013	FALSE
2013-02-14	Night	75	Regular	FALSE	2	3	2013	FALSE
2013-02-15	Afternoon	88.4917	Regular	FALSE	2	4	2013	FALSE
2013-02-15	Evening	41.5382	Regular	FALSE	2	4	2013	FALSE
2013-02-15	Morning	50	Regular	FALSE	2	4	2013	FALSE
2013-02-15	Night	25	Regular	FALSE	2	4	2013	FALSE
2013-02-16	Afternoon	50.068	Regular	TRUE	2	5	2013	FALSE
2013-02-16	Evening	31.828	Regular	TRUE	2	5	2013	FALSE
2013-02-16	Morning	10.3571	Regular	TRUE	2	5	2013	FALSE
2013-02-16	Night	25	Regular	TRUE	2	5	2013	FALSE
2013-02-17	Afternoon	41.9152	Regular	TRUE	2	6	2013	FALSE
2013-02-17	Evening	130.709	Regular	TRUE	2	6	2013	FALSE
2013-02-17	Morning	24	Regular	TRUE	2	6	2013	FALSE
2013-02-17	Night	35	Regular	TRUE	2	6	2013	FALSE
2013-02-18	Afternoon	81.7941	Regular	FALSE	2	0	2013	TRUE
2013-02-18	Evening	21.4658	Regular	FALSE	2	0	2013	TRUE
2013-02-18	Morning	25	Regular	FALSE	2	0	2013	TRUE
2013-02-18	Night	30	Regular	FALSE	2	0	2013	TRUE
2013-02-19	Afternoon	120.657	Regular	FALSE	2	1	2013	FALSE
2013-02-19	Evening	38.8889	Regular	FALSE	2	1	2013	FALSE
2013-02-19	Morning	50.49	Regular	FALSE	2	1	2013	FALSE
2013-02-19	Night	16.2	Regular	FALSE	2	1	2013	FALSE
2013-02-20	Afternoon	76.4286	Regular	FALSE	2	2	2013	FALSE
2013-02-20	Evening	67.845	Regular	FALSE	2	2	2013	FALSE
2013-02-20	Morning	61.25	Regular	FALSE	2	2	2013	FALSE
2013-02-20	Night	81.25	Regular	FALSE	2	2	2013	FALSE
2013-02-21	Afternoon	61.335	Regular	FALSE	2	3	2013	FALSE
2013-02-21	Evening	96.7454	Regular	FALSE	2	3	2013	FALSE
2013-02-21	Morning	179.401	Regular	FALSE	2	3	2013	FALSE
2013-02-21	Night	48.75	Regular	FALSE	2	3	2013	FALSE
2013-02-22	Afternoon	143.951	Regular	FALSE	2	4	2013	FALSE
2013-02-22	Evening	55.0714	Regular	FALSE	2	4	2013	FALSE
2013-02-22	Morning	112.5	Regular	FALSE	2	4	2013	FALSE
2013-02-22	Night	33.5	Regular	FALSE	2	4	2013	FALSE
2013-02-23	Afternoon	60	Regular	TRUE	2	5	2013	FALSE
2013-02-23	Evening	65	Regular	TRUE	2	5	2013	FALSE
2013-02-23	Morning	22.5	Regular	TRUE	2	5	2013	FALSE
2013-02-23	Night	25	Regular	TRUE	2	5	2013	FALSE
2013-02-24	Afternoon	37.5	Regular	TRUE	2	6	2013	FALSE
2013-02-24	Evening	134.048	Regular	TRUE	2	6	2013	FALSE
2013-02-24	Morning	50	Regular	TRUE	2	6	2013	FALSE
2013-02-24	Night	95.4	Regular	TRUE	2	6	2013	FALSE
2013-02-25	Afternoon	28.8527	Regular	FALSE	2	0	2013	FALSE
2013-02-25	Evening	50	Regular	FALSE	2	0	2013	FALSE
2013-02-25	Morning	12.0455	Regular	FALSE	2	0	2013	FALSE
2013-02-25	Night	90.856	Regular	FALSE	2	0	2013	FALSE
2013-02-26	Afternoon	75.7973	Regular	FALSE	2	1	2013	FALSE
2013-02-26	Morning	25	Regular	FALSE	2	1	2013	FALSE
2013-02-26	Night	10	Regular	FALSE	2	1	2013	FALSE
2013-02-27	Afternoon	111.145	Regular	FALSE	2	2	2013	FALSE
2013-02-27	Evening	18.83	Regular	FALSE	2	2	2013	FALSE
2013-02-27	Morning	29.25	Regular	FALSE	2	2	2013	FALSE
2013-02-27	Night	35	Regular	FALSE	2	2	2013	FALSE
2013-02-28	Afternoon	48.804	Regular	FALSE	2	3	2013	FALSE
2013-02-28	Evening	23.8	Regular	FALSE	2	3	2013	FALSE
2013-02-28	Morning	90.736	Regular	FALSE	2	3	2013	FALSE
2013-02-28	Night	11.9767	Regular	FALSE	2	3	2013	FALSE
2013-03-01	Afternoon	88.5033	Regular	FALSE	3	4	2013	FALSE
2013-03-01	Evening	24	Regular	FALSE	3	4	2013	FALSE
2013-03-01	Morning	36.3157	Regular	FALSE	3	4	2013	FALSE
2013-03-01	Night	22.175	Regular	FALSE	3	4	2013	FALSE
2013-03-02	Afternoon	58.5038	Regular	TRUE	3	5	2013	FALSE
2013-03-02	Evening	75	Regular	TRUE	3	5	2013	FALSE
2013-03-02	Night	63	Regular	TRUE	3	5	2013	FALSE
2013-03-03	Afternoon	31.75	Regular	TRUE	3	6	2013	FALSE
2013-03-03	Evening	30.2	Regular	TRUE	3	6	2013	FALSE
2013-03-03	Morning	126.995	Regular	TRUE	3	6	2013	FALSE
2013-03-03	Night	35	Regular	TRUE	3	6	2013	FALSE
2013-03-04	Afternoon	57.125	Pre_DST_Week	FALSE	3	0	2013	FALSE
2013-03-04	Evening	20.8386	Pre_DST_Week	FALSE	3	0	2013	FALSE
2013-03-04	Morning	28.93	Pre_DST_Week	FALSE	3	0	2013	FALSE
2013-03-05	Afternoon	15	Pre_DST_Week	FALSE	3	1	2013	FALSE
2013-03-05	Evening	20.948	Pre_DST_Week	FALSE	3	1	2013	FALSE
2013-03-05	Morning	56.25	Pre_DST_Week	FALSE	3	1	2013	FALSE
2013-03-06	Afternoon	50	Pre_DST_Week	FALSE	3	2	2013	FALSE
2013-03-06	Evening	30.79	Pre_DST_Week	FALSE	3	2	2013	FALSE
2013-03-06	Morning	40.6667	Pre_DST_Week	FALSE	3	2	2013	FALSE
2013-03-06	Night	25	Pre_DST_Week	FALSE	3	2	2013	FALSE
2013-03-07	Afternoon	30	Pre_DST_Week	FALSE	3	3	2013	FALSE
2013-03-07	Evening	40.9667	Pre_DST_Week	FALSE	3	3	2013	FALSE
2013-03-07	Morning	29.25	Pre_DST_Week	FALSE	3	3	2013	FALSE
2013-03-08	Afternoon	114.073	Pre_DST_Week	FALSE	3	4	2013	FALSE
2013-03-08	Evening	25.626	Pre_DST_Week	FALSE	3	4	2013	FALSE
2013-03-08	Morning	60	Pre_DST_Week	FALSE	3	4	2013	FALSE
2013-03-09	Afternoon	19.4444	Regular	TRUE	3	5	2013	FALSE
2013-03-09	Evening	24.25	Regular	TRUE	3	5	2013	FALSE
2013-03-09	Morning	15	Regular	TRUE	3	5	2013	FALSE
2013-03-10	Evening	226.585	Regular	TRUE	3	6	2013	FALSE
2013-03-10	Morning	1	Regular	TRUE	3	6	2013	FALSE
2013-03-10	Night	13.3333	Regular	TRUE	3	6	2013	FALSE
2013-03-11	Afternoon	15	DST_Week	FALSE	3	0	2013	FALSE
2013-03-11	Evening	130	DST_Week	FALSE	3	0	2013	FALSE
2013-03-11	Morning	43.3333	DST_Week	FALSE	3	0	2013	FALSE
2013-03-11	Night	20.5145	DST_Week	FALSE	3	0	2013	FALSE
2013-03-12	Afternoon	70.6575	DST_Week	FALSE	3	1	2013	FALSE
2013-03-12	Evening	48.9286	DST_Week	FALSE	3	1	2013	FALSE
2013-03-12	Morning	18	DST_Week	FALSE	3	1	2013	FALSE
2013-03-12	Night	45	DST_Week	FALSE	3	1	2013	FALSE
2013-03-13	Afternoon	74.278	DST_Week	FALSE	3	2	2013	FALSE
2013-03-13	Evening	81.25	DST_Week	FALSE	3	2	2013	FALSE
2013-03-13	Night	21.6667	DST_Week	FALSE	3	2	2013	FALSE
2013-03-14	Afternoon	28.9937	DST_Week	FALSE	3	3	2013	FALSE
2013-03-14	Morning	174.952	DST_Week	FALSE	3	3	2013	FALSE
2013-03-14	Night	75	DST_Week	FALSE	3	3	2013	FALSE
2013-03-15	Afternoon	110.648	DST_Week	FALSE	3	4	2013	FALSE
2013-03-15	Evening	30	DST_Week	FALSE	3	4	2013	FALSE
2013-03-15	Morning	43.75	DST_Week	FALSE	3	4	2013	FALSE
2013-03-15	Night	26.2937	DST_Week	FALSE	3	4	2013	FALSE
2013-03-16	Afternoon	14.75	Regular	TRUE	3	5	2013	FALSE
2013-03-16	Evening	7	Regular	TRUE	3	5	2013	FALSE
2013-03-16	Night	30	Regular	TRUE	3	5	2013	FALSE
2013-03-17	Afternoon	18.3957	Regular	TRUE	3	6	2013	FALSE
2013-03-17	Evening	20.4088	Regular	TRUE	3	6	2013	FALSE
2013-03-18	Afternoon	131.878	Post_DST_Week	FALSE	3	0	2013	FALSE
2013-03-18	Evening	33	Post_DST_Week	FALSE	3	0	2013	FALSE
2013-03-18	Morning	411.084	Post_DST_Week	FALSE	3	0	2013	FALSE
2013-03-18	Night	50	Post_DST_Week	FALSE	3	0	2013	FALSE
2013-03-19	Afternoon	70.68	Post_DST_Week	FALSE	3	1	2013	FALSE
2013-03-19	Evening	99.045	Post_DST_Week	FALSE	3	1	2013	FALSE
2013-03-19	Morning	25	Post_DST_Week	FALSE	3	1	2013	FALSE
2013-03-19	Night	33.3333	Post_DST_Week	FALSE	3	1	2013	FALSE
2013-03-20	Afternoon	26.6667	Post_DST_Week	FALSE	3	2	2013	FALSE
2013-03-20	Evening	43.3333	Post_DST_Week	FALSE	3	2	2013	FALSE
2013-03-20	Night	7.15	Post_DST_Week	FALSE	3	2	2013	FALSE
2013-03-21	Afternoon	32.5	Post_DST_Week	FALSE	3	3	2013	FALSE
2013-03-21	Evening	73.6036	Post_DST_Week	FALSE	3	3	2013	FALSE
2013-03-21	Night	30	Post_DST_Week	FALSE	3	3	2013	FALSE
2013-03-22	Afternoon	30	Post_DST_Week	FALSE	3	4	2013	FALSE
2013-03-22	Evening	74.495	Post_DST_Week	FALSE	3	4	2013	FALSE
2013-03-22	Morning	80	Post_DST_Week	FALSE	3	4	2013	FALSE
2013-03-23	Afternoon	209.74	Regular	TRUE	3	5	2013	FALSE
2013-03-23	Evening	32.5	Regular	TRUE	3	5	2013	FALSE
2013-03-23	Morning	26	Regular	TRUE	3	5	2013	FALSE
2013-03-24	Afternoon	13.75	Regular	TRUE	3	6	2013	FALSE
2013-03-24	Evening	229.19	Regular	TRUE	3	6	2013	FALSE
2013-03-24	Night	7.5	Regular	TRUE	3	6	2013	FALSE
2013-03-25	Afternoon	50	Regular	FALSE	3	0	2013	FALSE
2013-03-25	Evening	60	Regular	FALSE	3	0	2013	FALSE
2013-03-26	Afternoon	42.1875	Regular	FALSE	3	1	2013	FALSE
2013-03-26	Evening	25.9337	Regular	FALSE	3	1	2013	FALSE
2013-03-26	Night	20	Regular	FALSE	3	1	2013	FALSE
2013-03-27	Afternoon	30.3571	Regular	FALSE	3	2	2013	FALSE
2013-03-27	Evening	28.5455	Regular	FALSE	3	2	2013	FALSE
2013-03-27	Night	25	Regular	FALSE	3	2	2013	FALSE
2013-03-28	Afternoon	185.281	Regular	FALSE	3	3	2013	FALSE
2013-03-28	Evening	229.81	Regular	FALSE	3	3	2013	FALSE
2013-03-28	Morning	50	Regular	FALSE	3	3	2013	FALSE
2013-03-28	Night	27.7778	Regular	FALSE	3	3	2013	FALSE
2013-03-29	Afternoon	50	Regular	FALSE	3	4	2013	FALSE
2013-03-29	Evening	142.641	Regular	FALSE	3	4	2013	FALSE
2013-03-29	Morning	28.8	Regular	FALSE	3	4	2013	FALSE
2013-03-29	Night	18.3333	Regular	FALSE	3	4	2013	FALSE
2013-03-30	Afternoon	60.5	Regular	TRUE	3	5	2013	FALSE
2013-03-30	Evening	120	Regular	TRUE	3	5	2013	FALSE
2013-03-30	Morning	1	Regular	TRUE	3	5	2013	FALSE
2013-03-30	Night	40	Regular	TRUE	3	5	2013	FALSE
2013-03-31	Afternoon	48.75	Regular	TRUE	3	6	2013	FALSE
2013-03-31	Evening	31.25	Regular	TRUE	3	6	2013	FALSE
2013-03-31	Morning	20	Regular	TRUE	3	6	2013	FALSE
2013-04-01	Afternoon	192.322	Regular	FALSE	4	0	2013	FALSE
2013-04-01	Evening	68.9847	Regular	FALSE	4	0	2013	FALSE
2013-04-01	Morning	27.5	Regular	FALSE	4	0	2013	FALSE
2013-04-01	Night	146.25	Regular	FALSE	4	0	2013	FALSE
2013-04-02	Afternoon	32.216	Regular	FALSE	4	1	2013	FALSE
2013-04-02	Evening	45.1429	Regular	FALSE	4	1	2013	FALSE
2013-04-02	Morning	40	Regular	FALSE	4	1	2013	FALSE
2013-04-02	Night	86.2886	Regular	FALSE	4	1	2013	FALSE
2013-04-03	Afternoon	51.25	Regular	FALSE	4	2	2013	FALSE
2013-04-03	Evening	153.407	Regular	FALSE	4	2	2013	FALSE
2013-04-03	Morning	104.44	Regular	FALSE	4	2	2013	FALSE
2013-04-03	Night	15.5556	Regular	FALSE	4	2	2013	FALSE
2013-04-04	Afternoon	40.1429	Regular	FALSE	4	3	2013	FALSE
2013-04-04	Evening	51.1367	Regular	FALSE	4	3	2013	FALSE
2013-04-04	Morning	64.1511	Regular	FALSE	4	3	2013	FALSE
2013-04-04	Night	25	Regular	FALSE	4	3	2013	FALSE
2013-04-05	Afternoon	108.124	Regular	FALSE	4	4	2013	FALSE
2013-04-05	Evening	76.25	Regular	FALSE	4	4	2013	FALSE
2013-04-05	Morning	40.8333	Regular	FALSE	4	4	2013	FALSE
2013-04-05	Night	56.5	Regular	FALSE	4	4	2013	FALSE
2013-04-06	Afternoon	175	Regular	TRUE	4	5	2013	FALSE
2013-04-06	Evening	41.6667	Regular	TRUE	4	5	2013	FALSE
2013-04-06	Morning	20	Regular	TRUE	4	5	2013	FALSE
2013-04-06	Night	289.91	Regular	TRUE	4	5	2013	FALSE
2013-04-07	Afternoon	64.5344	Regular	TRUE	4	6	2013	FALSE
2013-04-07	Evening	20.8333	Regular	TRUE	4	6	2013	FALSE
2013-04-07	Night	42.5	Regular	TRUE	4	6	2013	FALSE
2013-04-08	Afternoon	24	Regular	FALSE	4	0	2013	FALSE
2013-04-08	Evening	15.125	Regular	FALSE	4	0	2013	FALSE
2013-04-08	Morning	20	Regular	FALSE	4	0	2013	FALSE
2013-04-08	Night	212.22	Regular	FALSE	4	0	2013	FALSE
2014-02-08	Afternoon	6.63636	Regular	TRUE	2	5	2014	FALSE
2014-02-08	Evening	34	Regular	TRUE	2	5	2014	FALSE
2014-02-08	Morning	16.6	Regular	TRUE	2	5	2014	FALSE
2014-02-08	Night	30	Regular	TRUE	2	5	2014	FALSE
2014-02-09	Afternoon	26.9708	Regular	TRUE	2	6	2014	FALSE
2014-02-09	Evening	36.984	Regular	TRUE	2	6	2014	FALSE
2014-02-09	Morning	29.8983	Regular	TRUE	2	6	2014	FALSE
2014-02-10	Afternoon	36.8269	Regular	FALSE	2	0	2014	FALSE
2014-02-10	Evening	53.4716	Regular	FALSE	2	0	2014	FALSE
2014-02-10	Morning	242.058	Regular	FALSE	2	0	2014	FALSE
2014-02-11	Afternoon	36.0082	Regular	FALSE	2	1	2014	FALSE
2014-02-11	Evening	68.7922	Regular	FALSE	2	1	2014	FALSE
2014-02-11	Morning	13.75	Regular	FALSE	2	1	2014	FALSE
2014-02-11	Night	195.33	Regular	FALSE	2	1	2014	FALSE
2014-02-12	Afternoon	174	Regular	FALSE	2	2	2014	FALSE
2014-02-12	Evening	110.19	Regular	FALSE	2	2	2014	FALSE
2014-02-12	Morning	50	Regular	FALSE	2	2	2014	FALSE
2014-02-12	Night	22.5	Regular	FALSE	2	2	2014	FALSE
2014-02-13	Afternoon	13.5667	Regular	FALSE	2	3	2014	FALSE
2014-02-13	Evening	73.3077	Regular	FALSE	2	3	2014	FALSE
2014-02-13	Morning	32.9625	Regular	FALSE	2	3	2014	FALSE
2014-02-13	Night	26.7	Regular	FALSE	2	3	2014	FALSE
2014-02-14	Afternoon	94.25	Regular	FALSE	2	4	2014	FALSE
2014-02-14	Evening	25	Regular	FALSE	2	4	2014	FALSE
2014-02-14	Morning	26.0536	Regular	FALSE	2	4	2014	FALSE
2014-02-15	Afternoon	41.826	Regular	TRUE	2	5	2014	FALSE
2014-02-15	Evening	9.73333	Regular	TRUE	2	5	2014	FALSE
2014-02-15	Morning	26.5367	Regular	TRUE	2	5	2014	FALSE
2014-02-16	Afternoon	46.4933	Regular	TRUE	2	6	2014	FALSE
2014-02-16	Evening	63.0886	Regular	TRUE	2	6	2014	FALSE
2014-02-16	Morning	4.33333	Regular	TRUE	2	6	2014	FALSE
2014-02-16	Night	37.4843	Regular	TRUE	2	6	2014	FALSE
2014-02-17	Afternoon	120.041	Regular	FALSE	2	0	2014	TRUE
2014-02-17	Evening	50.491	Regular	FALSE	2	0	2014	TRUE
2014-02-17	Morning	250	Regular	FALSE	2	0	2014	TRUE
2014-02-17	Night	31.967	Regular	FALSE	2	0	2014	TRUE
2014-02-18	Afternoon	67.6256	Regular	FALSE	2	1	2014	FALSE
2014-02-18	Evening	73.805	Regular	FALSE	2	1	2014	FALSE
2014-02-18	Morning	84.921	Regular	FALSE	2	1	2014	FALSE
2014-02-18	Night	167.175	Regular	FALSE	2	1	2014	FALSE
2014-02-19	Afternoon	278.692	Regular	FALSE	2	2	2014	FALSE
2014-02-19	Evening	16.25	Regular	FALSE	2	2	2014	FALSE
2014-02-19	Morning	24.6817	Regular	FALSE	2	2	2014	FALSE
2014-02-20	Afternoon	45.594	Regular	FALSE	2	3	2014	FALSE
2014-02-20	Evening	6.5	Regular	FALSE	2	3	2014	FALSE
2014-02-20	Morning	17.5	Regular	FALSE	2	3	2014	FALSE
2014-02-20	Night	107.5	Regular	FALSE	2	3	2014	FALSE
2014-02-21	Afternoon	87.1593	Regular	FALSE	2	4	2014	FALSE
2014-02-21	Evening	46.8571	Regular	FALSE	2	4	2014	FALSE
2014-02-21	Morning	27.6408	Regular	FALSE	2	4	2014	FALSE
2014-02-21	Night	27.5	Regular	FALSE	2	4	2014	FALSE
2014-02-22	Afternoon	18.7391	Regular	TRUE	2	5	2014	FALSE
2014-02-22	Evening	32.2956	Regular	TRUE	2	5	2014	FALSE
2014-02-22	Morning	7.25	Regular	TRUE	2	5	2014	FALSE
2014-02-22	Night	50	Regular	TRUE	2	5	2014	FALSE
2014-02-23	Afternoon	59.5075	Regular	TRUE	2	6	2014	FALSE
2014-02-23	Evening	46.4633	Regular	TRUE	2	6	2014	FALSE
2014-02-23	Morning	3.23077	Regular	TRUE	2	6	2014	FALSE
2014-02-24	Afternoon	48.191	Regular	FALSE	2	0	2014	FALSE
2014-02-24	Evening	192.741	Regular	FALSE	2	0	2014	FALSE
2014-02-24	Morning	81.3367	Regular	FALSE	2	0	2014	FALSE
2014-02-24	Night	54.7055	Regular	FALSE	2	0	2014	FALSE
2014-02-25	Afternoon	18.4091	Regular	FALSE	2	1	2014	FALSE
2014-02-25	Evening	66.02	Regular	FALSE	2	1	2014	FALSE
2014-02-25	Morning	25	Regular	FALSE	2	1	2014	FALSE
2014-02-25	Night	23.3333	Regular	FALSE	2	1	2014	FALSE
2014-02-26	Afternoon	28.88	Regular	FALSE	2	2	2014	FALSE
2014-02-26	Evening	67.61	Regular	FALSE	2	2	2014	FALSE
2014-02-26	Morning	25	Regular	FALSE	2	2	2014	FALSE
2014-02-26	Night	299.625	Regular	FALSE	2	2	2014	FALSE
2014-02-27	Afternoon	89.694	Regular	FALSE	2	3	2014	FALSE
2014-02-27	Evening	44.0625	Regular	FALSE	2	3	2014	FALSE
2014-02-27	Morning	161.898	Regular	FALSE	2	3	2014	FALSE
2014-02-27	Night	31.25	Regular	FALSE	2	3	2014	FALSE
2014-02-28	Afternoon	67.28	Regular	FALSE	2	4	2014	FALSE
2014-02-28	Evening	35.0162	Regular	FALSE	2	4	2014	FALSE
2014-02-28	Morning	168.338	Regular	FALSE	2	4	2014	FALSE
2014-02-28	Night	289.22	Regular	FALSE	2	4	2014	FALSE
2014-03-01	Afternoon	47.5827	Regular	TRUE	3	5	2014	FALSE
2014-03-01	Evening	18.6111	Regular	TRUE	3	5	2014	FALSE
2014-03-01	Morning	43	Regular	TRUE	3	5	2014	FALSE
2014-03-01	Night	212.89	Regular	TRUE	3	5	2014	FALSE
2014-03-02	Afternoon	204.347	Regular	TRUE	3	6	2014	FALSE
2014-03-02	Evening	55.4513	Regular	TRUE	3	6	2014	FALSE
2014-03-02	Night	25	Regular	TRUE	3	6	2014	FALSE
2014-03-03	Afternoon	22.5	Pre_DST_Week	FALSE	3	0	2014	FALSE
2014-03-03	Evening	33.3333	Pre_DST_Week	FALSE	3	0	2014	FALSE
2014-03-03	Morning	39.8	Pre_DST_Week	FALSE	3	0	2014	FALSE
2014-03-04	Afternoon	37.7491	Pre_DST_Week	FALSE	3	1	2014	FALSE
2014-03-04	Evening	10.3333	Pre_DST_Week	FALSE	3	1	2014	FALSE
2014-03-04	Morning	25	Pre_DST_Week	FALSE	3	1	2014	FALSE
2014-03-04	Night	53.3333	Pre_DST_Week	FALSE	3	1	2014	FALSE
2014-03-05	Afternoon	30.75	Pre_DST_Week	FALSE	3	2	2014	FALSE
2014-03-05	Evening	40	Pre_DST_Week	FALSE	3	2	2014	FALSE
2014-03-05	Morning	37.68	Pre_DST_Week	FALSE	3	2	2014	FALSE
2014-03-05	Night	58.3333	Pre_DST_Week	FALSE	3	2	2014	FALSE
2014-03-06	Afternoon	48.3333	Pre_DST_Week	FALSE	3	3	2014	FALSE
2014-03-06	Evening	120.29	Pre_DST_Week	FALSE	3	3	2014	FALSE
2014-03-06	Night	56.6667	Pre_DST_Week	FALSE	3	3	2014	FALSE
2014-03-07	Afternoon	56.5145	Pre_DST_Week	FALSE	3	4	2014	FALSE
2014-03-07	Evening	60.6688	Pre_DST_Week	FALSE	3	4	2014	FALSE
2014-03-07	Morning	180.37	Pre_DST_Week	FALSE	3	4	2014	FALSE
2014-03-07	Night	54.75	Pre_DST_Week	FALSE	3	4	2014	FALSE
2014-03-08	Afternoon	15.6154	Regular	TRUE	3	5	2014	FALSE
2014-03-08	Evening	42.2632	Regular	TRUE	3	5	2014	FALSE
2014-03-08	Morning	9.66667	Regular	TRUE	3	5	2014	FALSE
2014-03-08	Night	25	Regular	TRUE	3	5	2014	FALSE
2014-03-09	Afternoon	171.087	Regular	TRUE	3	6	2014	FALSE
2014-03-09	Evening	42.2	Regular	TRUE	3	6	2014	FALSE
2014-03-09	Morning	12	Regular	TRUE	3	6	2014	FALSE
2014-03-09	Night	58.3333	Regular	TRUE	3	6	2014	FALSE
2014-03-10	Afternoon	34.625	DST_Week	FALSE	3	0	2014	FALSE
2014-03-10	Evening	39.9539	DST_Week	FALSE	3	0	2014	FALSE
2014-03-10	Morning	17.5	DST_Week	FALSE	3	0	2014	FALSE
2014-03-10	Night	61.83	DST_Week	FALSE	3	0	2014	FALSE
2014-03-11	Afternoon	19.0909	DST_Week	FALSE	3	1	2014	FALSE
2014-03-11	Evening	52.0239	DST_Week	FALSE	3	1	2014	FALSE
2014-03-11	Morning	52.1667	DST_Week	FALSE	3	1	2014	FALSE
2014-03-11	Night	63.752	DST_Week	FALSE	3	1	2014	FALSE
2014-03-12	Afternoon	64.385	DST_Week	FALSE	3	2	2014	FALSE
2014-03-12	Evening	26.25	DST_Week	FALSE	3	2	2014	FALSE
2014-03-12	Morning	78.75	DST_Week	FALSE	3	2	2014	FALSE
2014-03-12	Night	21.6667	DST_Week	FALSE	3	2	2014	FALSE
2014-03-13	Afternoon	83.72	DST_Week	FALSE	3	3	2014	FALSE
2014-03-13	Evening	18.8646	DST_Week	FALSE	3	3	2014	FALSE
2014-03-13	Morning	20.161	DST_Week	FALSE	3	3	2014	FALSE
2014-03-13	Night	27	DST_Week	FALSE	3	3	2014	FALSE
2014-03-14	Afternoon	46	DST_Week	FALSE	3	4	2014	FALSE
2014-03-14	Evening	19.7867	DST_Week	FALSE	3	4	2014	FALSE
2014-03-14	Morning	44.47	DST_Week	FALSE	3	4	2014	FALSE
2014-03-14	Night	41	DST_Week	FALSE	3	4	2014	FALSE
2014-03-15	Afternoon	97.6471	Regular	TRUE	3	5	2014	FALSE
2014-03-15	Evening	27	Regular	TRUE	3	5	2014	FALSE
2014-03-15	Morning	21.6667	Regular	TRUE	3	5	2014	FALSE
2014-03-15	Night	81.6667	Regular	TRUE	3	5	2014	FALSE
2014-03-16	Afternoon	25.7433	Regular	TRUE	3	6	2014	FALSE
2014-03-16	Evening	29.4615	Regular	TRUE	3	6	2014	FALSE
2014-03-16	Morning	21.82	Regular	TRUE	3	6	2014	FALSE
2014-03-16	Night	20	Regular	TRUE	3	6	2014	FALSE
2014-03-17	Afternoon	35.1461	Post_DST_Week	FALSE	3	0	2014	FALSE
2014-03-17	Evening	23.2473	Post_DST_Week	FALSE	3	0	2014	FALSE
2014-03-17	Morning	27.5	Post_DST_Week	FALSE	3	0	2014	FALSE
2014-03-17	Night	34.4129	Post_DST_Week	FALSE	3	0	2014	FALSE
2014-03-18	Afternoon	40.2914	Post_DST_Week	FALSE	3	1	2014	FALSE
2014-03-18	Evening	63.3486	Post_DST_Week	FALSE	3	1	2014	FALSE
2014-03-18	Morning	17.5	Post_DST_Week	FALSE	3	1	2014	FALSE
2014-03-18	Night	233.333	Post_DST_Week	FALSE	3	1	2014	FALSE
2014-03-19	Afternoon	81.2033	Post_DST_Week	FALSE	3	2	2014	FALSE
2014-03-19	Evening	79.8	Post_DST_Week	FALSE	3	2	2014	FALSE
2014-03-19	Morning	47.5	Post_DST_Week	FALSE	3	2	2014	FALSE
2014-03-19	Night	67.1429	Post_DST_Week	FALSE	3	2	2014	FALSE
2014-03-20	Afternoon	68.2586	Post_DST_Week	FALSE	3	3	2014	FALSE
2014-03-20	Evening	34.4444	Post_DST_Week	FALSE	3	3	2014	FALSE
2014-03-20	Morning	25	Post_DST_Week	FALSE	3	3	2014	FALSE
2014-03-20	Night	25	Post_DST_Week	FALSE	3	3	2014	FALSE
2014-03-21	Afternoon	93.4007	Post_DST_Week	FALSE	3	4	2014	FALSE
2014-03-21	Evening	47.2475	Post_DST_Week	FALSE	3	4	2014	FALSE
2014-03-21	Night	90.3033	Post_DST_Week	FALSE	3	4	2014	FALSE
2014-03-22	Afternoon	14.1975	Regular	TRUE	3	5	2014	FALSE
2014-03-22	Evening	6.09	Regular	TRUE	3	5	2014	FALSE
2014-03-22	Morning	87.5	Regular	TRUE	3	5	2014	FALSE
2014-03-22	Night	31.7143	Regular	TRUE	3	5	2014	FALSE
2014-03-23	Afternoon	16.3167	Regular	TRUE	3	6	2014	FALSE
2014-03-23	Evening	38.8083	Regular	TRUE	3	6	2014	FALSE
2014-03-23	Morning	9.25	Regular	TRUE	3	6	2014	FALSE
2014-03-23	Night	55	Regular	TRUE	3	6	2014	FALSE
2014-03-24	Afternoon	124.647	Regular	FALSE	3	0	2014	FALSE
2014-03-24	Evening	33.3846	Regular	FALSE	3	0	2014	FALSE
2014-03-24	Morning	44.385	Regular	FALSE	3	0	2014	FALSE
2014-03-24	Night	36.6667	Regular	FALSE	3	0	2014	FALSE
2014-03-25	Afternoon	71.4256	Regular	FALSE	3	1	2014	FALSE
2014-03-25	Evening	36.3368	Regular	FALSE	3	1	2014	FALSE
2014-03-25	Morning	42.5	Regular	FALSE	3	1	2014	FALSE
2014-03-25	Night	50.3	Regular	FALSE	3	1	2014	FALSE
2014-03-26	Afternoon	28.7273	Regular	FALSE	3	2	2014	FALSE
2014-03-26	Evening	73.472	Regular	FALSE	3	2	2014	FALSE
2014-03-26	Morning	3	Regular	FALSE	3	2	2014	FALSE
2014-03-26	Night	32.1534	Regular	FALSE	3	2	2014	FALSE
2014-03-27	Afternoon	57.0993	Regular	FALSE	3	3	2014	FALSE
2014-03-27	Evening	30.7778	Regular	FALSE	3	3	2014	FALSE
2014-03-27	Morning	23.5714	Regular	FALSE	3	3	2014	FALSE
2014-03-27	Night	45.8333	Regular	FALSE	3	3	2014	FALSE
2014-03-28	Afternoon	36.8077	Regular	FALSE	3	4	2014	FALSE
2014-03-28	Evening	16.1538	Regular	FALSE	3	4	2014	FALSE
2014-03-28	Morning	25	Regular	FALSE	3	4	2014	FALSE
2014-03-28	Night	155.553	Regular	FALSE	3	4	2014	FALSE
2014-03-29	Afternoon	35.2207	Regular	TRUE	3	5	2014	FALSE
2014-03-29	Evening	87.5	Regular	TRUE	3	5	2014	FALSE
2014-03-29	Morning	25	Regular	TRUE	3	5	2014	FALSE
2014-03-29	Night	121.356	Regular	TRUE	3	5	2014	FALSE
2014-03-30	Afternoon	31.75	Regular	TRUE	3	6	2014	FALSE
2014-03-30	Evening	52.2989	Regular	TRUE	3	6	2014	FALSE
2014-03-30	Morning	4.82353	Regular	TRUE	3	6	2014	FALSE
2014-03-30	Night	40.38	Regular	TRUE	3	6	2014	FALSE
2014-03-31	Afternoon	41.6667	Regular	FALSE	3	0	2014	FALSE
2014-03-31	Evening	59.26	Regular	FALSE	3	0	2014	FALSE
2014-03-31	Morning	150.979	Regular	FALSE	3	0	2014	FALSE
2014-03-31	Night	40	Regular	FALSE	3	0	2014	FALSE
2014-04-01	Afternoon	59.7871	Regular	FALSE	4	1	2014	FALSE
2014-04-01	Evening	27.75	Regular	FALSE	4	1	2014	FALSE
2014-04-01	Morning	9.66667	Regular	FALSE	4	1	2014	FALSE
2014-04-01	Night	388	Regular	FALSE	4	1	2014	FALSE
2014-04-02	Afternoon	7.14286	Regular	FALSE	4	2	2014	FALSE
2014-04-02	Evening	6.28571	Regular	FALSE	4	2	2014	FALSE
2014-04-02	Morning	10.8	Regular	FALSE	4	2	2014	FALSE
2014-04-02	Night	22.5	Regular	FALSE	4	2	2014	FALSE
2014-04-03	Afternoon	53.9711	Regular	FALSE	4	3	2014	FALSE
2014-04-03	Evening	20.7778	Regular	FALSE	4	3	2014	FALSE
2014-04-03	Morning	35	Regular	FALSE	4	3	2014	FALSE
2014-04-03	Night	17.5	Regular	FALSE	4	3	2014	FALSE
2014-04-04	Afternoon	74.227	Regular	FALSE	4	4	2014	FALSE
2014-04-04	Evening	34.9492	Regular	FALSE	4	4	2014	FALSE
2014-04-04	Morning	15	Regular	FALSE	4	4	2014	FALSE
2014-04-04	Night	25	Regular	FALSE	4	4	2014	FALSE
2014-04-05	Afternoon	11.4375	Regular	TRUE	4	5	2014	FALSE
2014-04-05	Evening	1	Regular	TRUE	4	5	2014	FALSE
2014-04-05	Morning	1.66667	Regular	TRUE	4	5	2014	FALSE
2014-04-05	Night	86.6075	Regular	TRUE	4	5	2014	FALSE
2014-04-06	Afternoon	48.0667	Regular	TRUE	4	6	2014	FALSE
2014-04-06	Evening	53.04	Regular	TRUE	4	6	2014	FALSE
2014-04-06	Morning	17.5	Regular	TRUE	4	6	2014	FALSE
2014-04-06	Night	100	Regular	TRUE	4	6	2014	FALSE
2014-04-07	Afternoon	55.2611	Regular	FALSE	4	0	2014	FALSE
2014-04-07	Evening	143.566	Regular	FALSE	4	0	2014	FALSE
2014-04-07	Morning	32.5	Regular	FALSE	4	0	2014	FALSE
2014-04-07	Night	81	Regular	FALSE	4	0	2014	FALSE
2015-02-07	Afternoon	10.5	Regular	TRUE	2	5	2015	FALSE
2015-02-07	Evening	94.3585	Regular	TRUE	2	5	2015	FALSE
2015-02-07	Morning	6.54545	Regular	TRUE	2	5	2015	FALSE
2015-02-07	Night	25	Regular	TRUE	2	5	2015	FALSE
2015-02-08	Afternoon	93.96	Regular	TRUE	2	6	2015	FALSE
2015-02-08	Evening	41.6667	Regular	TRUE	2	6	2015	FALSE
2015-02-08	Morning	63.5114	Regular	TRUE	2	6	2015	FALSE
2015-02-09	Afternoon	18.7143	Regular	FALSE	2	0	2015	FALSE
2015-02-09	Evening	43.875	Regular	FALSE	2	0	2015	FALSE
2015-02-09	Morning	18.3333	Regular	FALSE	2	0	2015	FALSE
2015-02-09	Night	25.306	Regular	FALSE	2	0	2015	FALSE
2015-02-10	Afternoon	32.4444	Regular	FALSE	2	1	2015	FALSE
2015-02-10	Evening	64.445	Regular	FALSE	2	1	2015	FALSE
2015-02-10	Morning	25	Regular	FALSE	2	1	2015	FALSE
2015-02-10	Night	17.264	Regular	FALSE	2	1	2015	FALSE
2015-02-11	Afternoon	57.35	Regular	FALSE	2	2	2015	FALSE
2015-02-11	Evening	102.768	Regular	FALSE	2	2	2015	FALSE
2015-02-11	Morning	31.5	Regular	FALSE	2	2	2015	FALSE
2015-02-11	Night	37	Regular	FALSE	2	2	2015	FALSE
2015-02-12	Afternoon	102.182	Regular	FALSE	2	3	2015	FALSE
2015-02-12	Evening	79.875	Regular	FALSE	2	3	2015	FALSE
2015-02-12	Morning	27.6667	Regular	FALSE	2	3	2015	FALSE
2015-02-13	Afternoon	91.7442	Regular	FALSE	2	4	2015	FALSE
2015-02-13	Evening	343.39	Regular	FALSE	2	4	2015	FALSE
2015-02-13	Morning	37.5	Regular	FALSE	2	4	2015	FALSE
2015-02-13	Night	218.88	Regular	FALSE	2	4	2015	FALSE
2015-02-14	Afternoon	202.494	Regular	TRUE	2	5	2015	FALSE
2015-02-14	Evening	123.582	Regular	TRUE	2	5	2015	FALSE
2015-02-14	Morning	50	Regular	TRUE	2	5	2015	FALSE
2015-02-14	Night	194.808	Regular	TRUE	2	5	2015	FALSE
2015-02-15	Afternoon	46.6667	Regular	TRUE	2	6	2015	FALSE
2015-02-15	Evening	32.5	Regular	TRUE	2	6	2015	FALSE
2015-02-15	Morning	25.5	Regular	TRUE	2	6	2015	FALSE
2015-02-15	Night	10	Regular	TRUE	2	6	2015	FALSE
2015-02-16	Evening	117.607	Regular	FALSE	2	0	2015	TRUE
2015-02-16	Morning	31	Regular	FALSE	2	0	2015	TRUE
2015-02-16	Night	88.91	Regular	FALSE	2	0	2015	TRUE
2015-02-17	Afternoon	54.5385	Regular	FALSE	2	1	2015	FALSE
2015-02-17	Evening	70.8267	Regular	FALSE	2	1	2015	FALSE
2015-02-17	Morning	107.089	Regular	FALSE	2	1	2015	FALSE
2015-02-17	Night	38.6	Regular	FALSE	2	1	2015	FALSE
2015-02-18	Afternoon	61.4433	Regular	FALSE	2	2	2015	FALSE
2015-02-18	Evening	33.7636	Regular	FALSE	2	2	2015	FALSE
2015-02-18	Morning	168	Regular	FALSE	2	2	2015	FALSE
2015-02-18	Night	45.445	Regular	FALSE	2	2	2015	FALSE
2015-02-19	Afternoon	123.436	Regular	FALSE	2	3	2015	FALSE
2015-02-19	Evening	67.28	Regular	FALSE	2	3	2015	FALSE
2015-02-19	Morning	35	Regular	FALSE	2	3	2015	FALSE
2015-02-19	Night	78.698	Regular	FALSE	2	3	2015	FALSE
2015-02-20	Afternoon	69.904	Regular	FALSE	2	4	2015	FALSE
2015-02-20	Evening	18.8	Regular	FALSE	2	4	2015	FALSE
2015-02-20	Morning	38.5964	Regular	FALSE	2	4	2015	FALSE
2015-02-20	Night	53.4	Regular	FALSE	2	4	2015	FALSE
2015-02-21	Afternoon	77.9277	Regular	TRUE	2	5	2015	FALSE
2015-02-21	Evening	52.4025	Regular	TRUE	2	5	2015	FALSE
2015-02-21	Morning	26.25	Regular	TRUE	2	5	2015	FALSE
2015-02-21	Night	100	Regular	TRUE	2	5	2015	FALSE
2015-02-22	Afternoon	50.655	Regular	TRUE	2	6	2015	FALSE
2015-02-22	Evening	50	Regular	TRUE	2	6	2015	FALSE
2015-02-23	Afternoon	52	Regular	FALSE	2	0	2015	FALSE
2015-02-23	Evening	76.6667	Regular	FALSE	2	0	2015	FALSE
2015-02-23	Night	25	Regular	FALSE	2	0	2015	FALSE
2015-02-24	Afternoon	85.2128	Regular	FALSE	2	1	2015	FALSE
2015-02-24	Evening	35.0556	Regular	FALSE	2	1	2015	FALSE
2015-02-24	Morning	61.5082	Regular	FALSE	2	1	2015	FALSE
2015-02-24	Night	68.044	Regular	FALSE	2	1	2015	FALSE
2015-02-25	Afternoon	78.57	Regular	FALSE	2	2	2015	FALSE
2015-02-25	Evening	58.4	Regular	FALSE	2	2	2015	FALSE
2015-02-25	Morning	200.388	Regular	FALSE	2	2	2015	FALSE
2015-02-25	Night	180.84	Regular	FALSE	2	2	2015	FALSE
2015-02-26	Afternoon	223.821	Regular	FALSE	2	3	2015	FALSE
2015-02-26	Evening	84.294	Regular	FALSE	2	3	2015	FALSE
2015-02-26	Morning	94	Regular	FALSE	2	3	2015	FALSE
2015-02-26	Night	7.5	Regular	FALSE	2	3	2015	FALSE
2015-02-27	Afternoon	61.6667	Regular	FALSE	2	4	2015	FALSE
2015-02-27	Evening	10	Regular	FALSE	2	4	2015	FALSE
2015-02-27	Morning	45	Regular	FALSE	2	4	2015	FALSE
2015-02-27	Night	50	Regular	FALSE	2	4	2015	FALSE
2015-02-28	Afternoon	6.01267	Regular	TRUE	2	5	2015	FALSE
2015-02-28	Evening	67.2871	Regular	TRUE	2	5	2015	FALSE
2015-02-28	Morning	34	Regular	TRUE	2	5	2015	FALSE
2015-03-01	Afternoon	54.1667	Regular	TRUE	3	6	2015	FALSE
2015-03-01	Evening	15.8333	Regular	TRUE	3	6	2015	FALSE
2015-03-01	Morning	32.662	Regular	TRUE	3	6	2015	FALSE
2015-03-01	Night	5	Regular	TRUE	3	6	2015	FALSE
2015-03-02	Afternoon	62.5	Pre_DST_Week	FALSE	3	0	2015	FALSE
2015-03-02	Evening	160.983	Pre_DST_Week	FALSE	3	0	2015	FALSE
2015-03-02	Night	30	Pre_DST_Week	FALSE	3	0	2015	FALSE
2015-03-03	Afternoon	84.6243	Pre_DST_Week	FALSE	3	1	2015	FALSE
2015-03-03	Evening	87.7867	Pre_DST_Week	FALSE	3	1	2015	FALSE
2015-03-03	Morning	35.7	Pre_DST_Week	FALSE	3	1	2015	FALSE
2015-03-03	Night	58.3333	Pre_DST_Week	FALSE	3	1	2015	FALSE
2015-03-04	Afternoon	65.8333	Pre_DST_Week	FALSE	3	2	2015	FALSE
2015-03-04	Evening	52.0625	Pre_DST_Week	FALSE	3	2	2015	FALSE
2015-03-04	Morning	50	Pre_DST_Week	FALSE	3	2	2015	FALSE
2015-03-04	Night	100	Pre_DST_Week	FALSE	3	2	2015	FALSE
2015-03-05	Afternoon	87.9737	Pre_DST_Week	FALSE	3	3	2015	FALSE
2015-03-05	Evening	25	Pre_DST_Week	FALSE	3	3	2015	FALSE
2015-03-05	Morning	8.33333	Pre_DST_Week	FALSE	3	3	2015	FALSE
2015-03-05	Night	25	Pre_DST_Week	FALSE	3	3	2015	FALSE
2015-03-06	Afternoon	112.5	Pre_DST_Week	FALSE	3	4	2015	FALSE
2015-03-06	Evening	65.8333	Pre_DST_Week	FALSE	3	4	2015	FALSE
2015-03-06	Morning	100	Pre_DST_Week	FALSE	3	4	2015	FALSE
2015-03-06	Night	50	Pre_DST_Week	FALSE	3	4	2015	FALSE
2015-03-07	Afternoon	59.22	Regular	TRUE	3	5	2015	FALSE
2015-03-07	Evening	125.326	Regular	TRUE	3	5	2015	FALSE
2015-03-08	Afternoon	103.543	Regular	TRUE	3	6	2015	FALSE
2015-03-08	Evening	109.959	Regular	TRUE	3	6	2015	FALSE
2015-03-08	Morning	22.3333	Regular	TRUE	3	6	2015	FALSE
2015-03-08	Night	25	Regular	TRUE	3	6	2015	FALSE
2015-03-09	Afternoon	418.82	DST_Week	FALSE	3	0	2015	FALSE
2015-03-09	Evening	33.3333	DST_Week	FALSE	3	0	2015	FALSE
2015-03-09	Morning	100	DST_Week	FALSE	3	0	2015	FALSE
2015-03-09	Night	26.25	DST_Week	FALSE	3	0	2015	FALSE
2015-03-10	Afternoon	53.8633	DST_Week	FALSE	3	1	2015	FALSE
2015-03-10	Evening	38.5714	DST_Week	FALSE	3	1	2015	FALSE
2015-03-10	Morning	50	DST_Week	FALSE	3	1	2015	FALSE
2015-03-10	Night	51.75	DST_Week	FALSE	3	1	2015	FALSE
2015-03-11	Afternoon	102.697	DST_Week	FALSE	3	2	2015	FALSE
2015-03-11	Evening	43.3333	DST_Week	FALSE	3	2	2015	FALSE
2015-03-11	Morning	26.6667	DST_Week	FALSE	3	2	2015	FALSE
2015-03-11	Night	139.337	DST_Week	FALSE	3	2	2015	FALSE
2015-03-12	Afternoon	56.464	DST_Week	FALSE	3	3	2015	FALSE
2015-03-12	Evening	50	DST_Week	FALSE	3	3	2015	FALSE
2015-03-12	Morning	38.34	DST_Week	FALSE	3	3	2015	FALSE
2015-03-12	Night	26.6667	DST_Week	FALSE	3	3	2015	FALSE
2015-03-13	Afternoon	85.8233	DST_Week	FALSE	3	4	2015	FALSE
2015-03-13	Evening	107.29	DST_Week	FALSE	3	4	2015	FALSE
2015-03-13	Morning	70	DST_Week	FALSE	3	4	2015	FALSE
2015-03-13	Night	36.6667	DST_Week	FALSE	3	4	2015	FALSE
2015-03-14	Afternoon	5.4	Regular	TRUE	3	5	2015	FALSE
2015-03-14	Evening	51.0183	Regular	TRUE	3	5	2015	FALSE
2015-03-14	Night	28.75	Regular	TRUE	3	5	2015	FALSE
2015-03-15	Afternoon	24	Regular	TRUE	3	6	2015	FALSE
2015-03-15	Evening	101.876	Regular	TRUE	3	6	2015	FALSE
2015-03-15	Morning	6.44444	Regular	TRUE	3	6	2015	FALSE
2015-03-15	Night	30	Regular	TRUE	3	6	2015	FALSE
2015-03-16	Afternoon	98.6	Post_DST_Week	FALSE	3	0	2015	FALSE
2015-03-16	Evening	40	Post_DST_Week	FALSE	3	0	2015	FALSE
2015-03-16	Morning	21.4444	Post_DST_Week	FALSE	3	0	2015	FALSE
2015-03-17	Afternoon	139.161	Post_DST_Week	FALSE	3	1	2015	FALSE
2015-03-17	Evening	94.4964	Post_DST_Week	FALSE	3	1	2015	FALSE
2015-03-17	Morning	25	Post_DST_Week	FALSE	3	1	2015	FALSE
2015-03-17	Night	99.6667	Post_DST_Week	FALSE	3	1	2015	FALSE
2015-03-18	Afternoon	26.6667	Post_DST_Week	FALSE	3	2	2015	FALSE
2015-03-18	Evening	78.822	Post_DST_Week	FALSE	3	2	2015	FALSE
2015-03-18	Morning	13	Post_DST_Week	FALSE	3	2	2015	FALSE
2015-03-18	Night	70.0133	Post_DST_Week	FALSE	3	2	2015	FALSE
2015-03-19	Afternoon	29.5	Post_DST_Week	FALSE	3	3	2015	FALSE
2015-03-19	Evening	147.659	Post_DST_Week	FALSE	3	3	2015	FALSE
2015-03-19	Morning	25.5	Post_DST_Week	FALSE	3	3	2015	FALSE
2015-03-19	Night	116.463	Post_DST_Week	FALSE	3	3	2015	FALSE
2015-03-20	Afternoon	76.2709	Post_DST_Week	FALSE	3	4	2015	FALSE
2015-03-20	Evening	163.566	Post_DST_Week	FALSE	3	4	2015	FALSE
2015-03-20	Night	130.26	Post_DST_Week	FALSE	3	4	2015	FALSE
2015-03-21	Afternoon	36.25	Regular	TRUE	3	5	2015	FALSE
2015-03-21	Evening	7	Regular	TRUE	3	5	2015	FALSE
2015-03-21	Morning	1.83333	Regular	TRUE	3	5	2015	FALSE
2015-03-21	Night	177.31	Regular	TRUE	3	5	2015	FALSE
2015-03-22	Afternoon	90.69	Regular	TRUE	3	6	2015	FALSE
2015-03-22	Evening	22.0221	Regular	TRUE	3	6	2015	FALSE
2015-03-22	Morning	45	Regular	TRUE	3	6	2015	FALSE
2015-03-22	Night	62.5	Regular	TRUE	3	6	2015	FALSE
2015-03-23	Afternoon	35.5	Regular	FALSE	3	0	2015	FALSE
2015-03-23	Evening	114.094	Regular	FALSE	3	0	2015	FALSE
2015-03-23	Morning	22.5	Regular	FALSE	3	0	2015	FALSE
2015-03-23	Night	21.6667	Regular	FALSE	3	0	2015	FALSE
2015-03-24	Afternoon	40.7143	Regular	FALSE	3	1	2015	FALSE
2015-03-24	Evening	40.5	Regular	FALSE	3	1	2015	FALSE
2015-03-24	Morning	25	Regular	FALSE	3	1	2015	FALSE
2015-03-24	Night	57.9033	Regular	FALSE	3	1	2015	FALSE
2015-03-25	Afternoon	45	Regular	FALSE	3	2	2015	FALSE
2015-03-25	Evening	88.534	Regular	FALSE	3	2	2015	FALSE
2015-03-25	Morning	25	Regular	FALSE	3	2	2015	FALSE
2015-03-25	Night	32	Regular	FALSE	3	2	2015	FALSE
2015-03-26	Afternoon	37	Regular	FALSE	3	3	2015	FALSE
2015-03-26	Evening	3	Regular	FALSE	3	3	2015	FALSE
2015-03-26	Morning	30	Regular	FALSE	3	3	2015	FALSE
2015-03-26	Night	84.385	Regular	FALSE	3	3	2015	FALSE
2015-03-27	Afternoon	29.386	Regular	FALSE	3	4	2015	FALSE
2015-03-27	Evening	58	Regular	FALSE	3	4	2015	FALSE
2015-03-27	Morning	23.3333	Regular	FALSE	3	4	2015	FALSE
2015-03-27	Night	83.3333	Regular	FALSE	3	4	2015	FALSE
2015-03-28	Afternoon	16.7222	Regular	TRUE	3	5	2015	FALSE
2015-03-28	Evening	30.9167	Regular	TRUE	3	5	2015	FALSE
2015-03-28	Morning	25	Regular	TRUE	3	5	2015	FALSE
2015-03-28	Night	50	Regular	TRUE	3	5	2015	FALSE
2015-03-29	Afternoon	84.2369	Regular	TRUE	3	6	2015	FALSE
2015-03-29	Evening	64.9886	Regular	TRUE	3	6	2015	FALSE
2015-03-29	Morning	30.0833	Regular	TRUE	3	6	2015	FALSE
2015-03-29	Night	20	Regular	TRUE	3	6	2015	FALSE
2015-03-30	Afternoon	6.9375	Regular	FALSE	3	0	2015	FALSE
2015-03-30	Evening	241.537	Regular	FALSE	3	0	2015	FALSE
2015-03-30	Morning	52.1975	Regular	FALSE	3	0	2015	FALSE
2015-03-30	Night	60	Regular	FALSE	3	0	2015	FALSE
2015-03-31	Afternoon	50	Regular	FALSE	3	1	2015	FALSE
2015-03-31	Evening	46.5812	Regular	FALSE	3	1	2015	FALSE
2015-03-31	Morning	4.16667	Regular	FALSE	3	1	2015	FALSE
2015-03-31	Night	56.6667	Regular	FALSE	3	1	2015	FALSE
2015-04-01	Afternoon	39.5	Regular	FALSE	4	2	2015	FALSE
2015-04-01	Evening	41.6667	Regular	FALSE	4	2	2015	FALSE
2015-04-01	Morning	30	Regular	FALSE	4	2	2015	FALSE
2015-04-01	Night	90.645	Regular	FALSE	4	2	2015	FALSE
2015-04-02	Afternoon	63.6767	Regular	FALSE	4	3	2015	FALSE
2015-04-02	Evening	31	Regular	FALSE	4	3	2015	FALSE
2015-04-02	Morning	34.75	Regular	FALSE	4	3	2015	FALSE
2015-04-02	Night	43.3333	Regular	FALSE	4	3	2015	FALSE
2015-04-03	Afternoon	25.9575	Regular	FALSE	4	4	2015	FALSE
2015-04-03	Evening	75	Regular	FALSE	4	4	2015	FALSE
2015-04-03	Morning	26.875	Regular	FALSE	4	4	2015	FALSE
2015-04-03	Night	94.325	Regular	FALSE	4	4	2015	FALSE
2015-04-04	Afternoon	9.56263	Regular	TRUE	4	5	2015	FALSE
2015-04-04	Evening	49.24	Regular	TRUE	4	5	2015	FALSE
2015-04-04	Morning	24.9186	Regular	TRUE	4	5	2015	FALSE
2015-04-04	Night	25	Regular	TRUE	4	5	2015	FALSE
2015-04-05	Afternoon	29.0917	Regular	TRUE	4	6	2015	FALSE
2015-04-05	Evening	69.4456	Regular	TRUE	4	6	2015	FALSE
2015-04-05	Morning	10	Regular	TRUE	4	6	2015	FALSE
2015-04-05	Night	80	Regular	TRUE	4	6	2015	FALSE
2015-04-06	Afternoon	50	Regular	FALSE	4	0	2015	FALSE
2015-04-06	Evening	45.9167	Regular	FALSE	4	0	2015	FALSE
2016-02-13	Afternoon	45.1462	Regular	TRUE	2	5	2016	FALSE
2016-02-13	Evening	42.4783	Regular	TRUE	2	5	2016	FALSE
2016-02-13	Morning	32.0933	Regular	TRUE	2	5	2016	FALSE
2016-02-13	Night	50	Regular	TRUE	2	5	2016	FALSE
2016-02-14	Afternoon	357.5	Regular	TRUE	2	6	2016	FALSE
2016-02-14	Evening	127.625	Regular	TRUE	2	6	2016	FALSE
2016-02-14	Morning	99	Regular	TRUE	2	6	2016	FALSE
2016-02-14	Night	20	Regular	TRUE	2	6	2016	FALSE
2016-02-15	Afternoon	77.9333	Regular	FALSE	2	0	2016	TRUE
2016-02-15	Evening	90.292	Regular	FALSE	2	0	2016	TRUE
2016-02-15	Morning	55	Regular	FALSE	2	0	2016	TRUE
2016-02-15	Night	70	Regular	FALSE	2	0	2016	TRUE
2016-02-16	Afternoon	98.785	Regular	FALSE	2	1	2016	FALSE
2016-02-16	Evening	77.9333	Regular	FALSE	2	1	2016	FALSE
2016-02-16	Morning	69	Regular	FALSE	2	1	2016	FALSE
2016-02-16	Night	30	Regular	FALSE	2	1	2016	FALSE
2016-02-17	Afternoon	36.9129	Regular	FALSE	2	2	2016	FALSE
2016-02-17	Evening	73.8608	Regular	FALSE	2	2	2016	FALSE
2016-02-17	Morning	100	Regular	FALSE	2	2	2016	FALSE
2016-02-17	Night	100.029	Regular	FALSE	2	2	2016	FALSE
2016-02-18	Afternoon	75.0288	Regular	FALSE	2	3	2016	FALSE
2016-02-18	Evening	41.6633	Regular	FALSE	2	3	2016	FALSE
2016-02-18	Morning	78.7957	Regular	FALSE	2	3	2016	FALSE
2016-02-18	Night	33.6667	Regular	FALSE	2	3	2016	FALSE
2016-02-19	Afternoon	104.765	Regular	FALSE	2	4	2016	FALSE
2016-02-19	Evening	34.4813	Regular	FALSE	2	4	2016	FALSE
2016-02-19	Morning	37.8571	Regular	FALSE	2	4	2016	FALSE
2016-02-19	Night	50	Regular	FALSE	2	4	2016	FALSE
2016-02-20	Afternoon	42.094	Regular	TRUE	2	5	2016	FALSE
2016-02-20	Evening	30	Regular	TRUE	2	5	2016	FALSE
2016-02-20	Morning	59.3333	Regular	TRUE	2	5	2016	FALSE
2016-02-20	Night	56.25	Regular	TRUE	2	5	2016	FALSE
2016-02-21	Afternoon	76.1111	Regular	TRUE	2	6	2016	FALSE
2016-02-21	Evening	45	Regular	TRUE	2	6	2016	FALSE
2016-02-22	Afternoon	46.0656	Regular	FALSE	2	0	2016	FALSE
2016-02-22	Evening	58.031	Regular	FALSE	2	0	2016	FALSE
2016-02-22	Morning	54	Regular	FALSE	2	0	2016	FALSE
2016-02-22	Night	19.3333	Regular	FALSE	2	0	2016	FALSE
2016-02-23	Afternoon	78.1141	Regular	FALSE	2	1	2016	FALSE
2016-02-23	Evening	75.4545	Regular	FALSE	2	1	2016	FALSE
2016-02-23	Morning	54.471	Regular	FALSE	2	1	2016	FALSE
2016-02-23	Night	85.7313	Regular	FALSE	2	1	2016	FALSE
2016-02-24	Afternoon	45.1042	Regular	FALSE	2	2	2016	FALSE
2016-02-24	Evening	74.5194	Regular	FALSE	2	2	2016	FALSE
2016-02-24	Morning	56.565	Regular	FALSE	2	2	2016	FALSE
2016-02-24	Night	95.585	Regular	FALSE	2	2	2016	FALSE
2016-02-25	Afternoon	59.5	Regular	FALSE	2	3	2016	FALSE
2016-02-25	Evening	28.5	Regular	FALSE	2	3	2016	FALSE
2016-02-25	Morning	40.8244	Regular	FALSE	2	3	2016	FALSE
2016-02-25	Night	37	Regular	FALSE	2	3	2016	FALSE
2016-02-26	Afternoon	53.5877	Regular	FALSE	2	4	2016	FALSE
2016-02-26	Evening	36.245	Regular	FALSE	2	4	2016	FALSE
2016-02-26	Morning	40.5556	Regular	FALSE	2	4	2016	FALSE
2016-02-26	Night	240.838	Regular	FALSE	2	4	2016	FALSE
2016-02-27	Afternoon	62.5	Regular	TRUE	2	5	2016	FALSE
2016-02-27	Evening	181.493	Regular	TRUE	2	5	2016	FALSE
2016-02-27	Morning	25	Regular	TRUE	2	5	2016	FALSE
2016-02-27	Night	130.41	Regular	TRUE	2	5	2016	FALSE
2016-02-28	Afternoon	26.75	Regular	TRUE	2	6	2016	FALSE
2016-02-28	Evening	40.0613	Regular	TRUE	2	6	2016	FALSE
2016-02-28	Morning	100	Regular	TRUE	2	6	2016	FALSE
2016-02-28	Night	100	Regular	TRUE	2	6	2016	FALSE
2016-02-29	Afternoon	40.485	Regular	FALSE	2	0	2016	FALSE
2016-02-29	Evening	51.4365	Regular	FALSE	2	0	2016	FALSE
2016-02-29	Morning	25.892	Regular	FALSE	2	0	2016	FALSE
2016-02-29	Night	35	Regular	FALSE	2	0	2016	FALSE
2016-03-01	Afternoon	118.03	Regular	FALSE	3	1	2016	FALSE
2016-03-01	Evening	99.4127	Regular	FALSE	3	1	2016	FALSE
2016-03-01	Morning	65.192	Regular	FALSE	3	1	2016	FALSE
2016-03-01	Night	23.125	Regular	FALSE	3	1	2016	FALSE
2016-03-02	Afternoon	42.8229	Regular	FALSE	3	2	2016	FALSE
2016-03-02	Morning	96.25	Regular	FALSE	3	2	2016	FALSE
2016-03-02	Night	65.2983	Regular	FALSE	3	2	2016	FALSE
2016-03-03	Afternoon	30.4995	Regular	FALSE	3	3	2016	FALSE
2016-03-03	Evening	33.5542	Regular	FALSE	3	3	2016	FALSE
2016-03-03	Morning	40.8991	Regular	FALSE	3	3	2016	FALSE
2016-03-03	Night	20	Regular	FALSE	3	3	2016	FALSE
2016-03-04	Afternoon	58.7544	Regular	FALSE	3	4	2016	FALSE
2016-03-04	Evening	37.7273	Regular	FALSE	3	4	2016	FALSE
2016-03-04	Morning	73.75	Regular	FALSE	3	4	2016	FALSE
2016-03-04	Night	87.5	Regular	FALSE	3	4	2016	FALSE
2016-03-05	Afternoon	43	Regular	TRUE	3	5	2016	FALSE
2016-03-05	Evening	34.2857	Regular	TRUE	3	5	2016	FALSE
2016-03-05	Morning	20.285	Regular	TRUE	3	5	2016	FALSE
2016-03-05	Night	17.5	Regular	TRUE	3	5	2016	FALSE
2016-03-06	Afternoon	82.2083	Regular	TRUE	3	6	2016	FALSE
2016-03-06	Evening	33.1	Regular	TRUE	3	6	2016	FALSE
2016-03-06	Morning	8.37143	Regular	TRUE	3	6	2016	FALSE
2016-03-06	Night	25	Regular	TRUE	3	6	2016	FALSE
2016-03-07	Afternoon	58.9475	Pre_DST_Week	FALSE	3	0	2016	FALSE
2016-03-07	Evening	88.2567	Pre_DST_Week	FALSE	3	0	2016	FALSE
2016-03-07	Morning	26.25	Pre_DST_Week	FALSE	3	0	2016	FALSE
2016-03-07	Night	40	Pre_DST_Week	FALSE	3	0	2016	FALSE
2016-03-08	Afternoon	61.405	Pre_DST_Week	FALSE	3	1	2016	FALSE
2016-03-08	Evening	80.2325	Pre_DST_Week	FALSE	3	1	2016	FALSE
2016-03-08	Morning	97.788	Pre_DST_Week	FALSE	3	1	2016	FALSE
2016-03-08	Night	46.19	Pre_DST_Week	FALSE	3	1	2016	FALSE
2016-03-09	Afternoon	52.9283	Pre_DST_Week	FALSE	3	2	2016	FALSE
2016-03-09	Evening	36.7554	Pre_DST_Week	FALSE	3	2	2016	FALSE
2016-03-09	Morning	91.0978	Pre_DST_Week	FALSE	3	2	2016	FALSE
2016-03-09	Night	100	Pre_DST_Week	FALSE	3	2	2016	FALSE
2016-03-10	Evening	69.7145	Pre_DST_Week	FALSE	3	3	2016	FALSE
2016-03-10	Morning	64.3092	Pre_DST_Week	FALSE	3	3	2016	FALSE
2016-03-10	Night	10	Pre_DST_Week	FALSE	3	3	2016	FALSE
2016-03-11	Afternoon	82.6531	Pre_DST_Week	FALSE	3	4	2016	FALSE
2016-03-11	Evening	54.8324	Pre_DST_Week	FALSE	3	4	2016	FALSE
2016-03-11	Morning	64.0426	Pre_DST_Week	FALSE	3	4	2016	FALSE
2016-03-11	Night	105.329	Pre_DST_Week	FALSE	3	4	2016	FALSE
2016-03-12	Afternoon	240.906	Regular	TRUE	3	5	2016	FALSE
2016-03-12	Evening	51.869	Regular	TRUE	3	5	2016	FALSE
2016-03-12	Morning	44.285	Regular	TRUE	3	5	2016	FALSE
2016-03-12	Night	73.575	Regular	TRUE	3	5	2016	FALSE
2016-03-13	Afternoon	100.136	Regular	TRUE	3	6	2016	FALSE
2016-03-13	Evening	122.891	Regular	TRUE	3	6	2016	FALSE
2016-03-13	Morning	43.0044	Regular	TRUE	3	6	2016	FALSE
2016-03-13	Night	37.5	Regular	TRUE	3	6	2016	FALSE
2016-03-14	Afternoon	48.6179	DST_Week	FALSE	3	0	2016	FALSE
2016-03-14	Evening	59.6288	DST_Week	FALSE	3	0	2016	FALSE
2016-03-14	Morning	45.4	DST_Week	FALSE	3	0	2016	FALSE
2016-03-14	Night	89.8575	DST_Week	FALSE	3	0	2016	FALSE
2016-03-15	Afternoon	70.1158	DST_Week	FALSE	3	1	2016	FALSE
2016-03-15	Evening	45	DST_Week	FALSE	3	1	2016	FALSE
2016-03-15	Morning	48.3333	DST_Week	FALSE	3	1	2016	FALSE
2016-03-15	Night	10	DST_Week	FALSE	3	1	2016	FALSE
2016-03-16	Afternoon	59.079	DST_Week	FALSE	3	2	2016	FALSE
2016-03-16	Evening	48.25	DST_Week	FALSE	3	2	2016	FALSE
2016-03-16	Morning	57.7525	DST_Week	FALSE	3	2	2016	FALSE
2016-03-16	Night	88	DST_Week	FALSE	3	2	2016	FALSE
2016-03-17	Afternoon	89.3559	DST_Week	FALSE	3	3	2016	FALSE
2016-03-17	Evening	61.6667	DST_Week	FALSE	3	3	2016	FALSE
2016-03-17	Morning	37.5	DST_Week	FALSE	3	3	2016	FALSE
2016-03-17	Night	50.255	DST_Week	FALSE	3	3	2016	FALSE
2016-03-18	Afternoon	66.18	DST_Week	FALSE	3	4	2016	FALSE
2016-03-18	Evening	49.2	DST_Week	FALSE	3	4	2016	FALSE
2016-03-18	Morning	43.75	DST_Week	FALSE	3	4	2016	FALSE
2016-03-18	Night	173.43	DST_Week	FALSE	3	4	2016	FALSE
2016-03-19	Afternoon	45.5644	Regular	TRUE	3	5	2016	FALSE
2016-03-19	Evening	50.336	Regular	TRUE	3	5	2016	FALSE
2016-03-19	Morning	38.965	Regular	TRUE	3	5	2016	FALSE
2016-03-19	Night	225.84	Regular	TRUE	3	5	2016	FALSE
2016-03-20	Afternoon	76.645	Regular	TRUE	3	6	2016	FALSE
2016-03-20	Evening	75.1765	Regular	TRUE	3	6	2016	FALSE
2016-03-20	Morning	25	Regular	TRUE	3	6	2016	FALSE
2016-03-20	Night	71.97	Regular	TRUE	3	6	2016	FALSE
2016-03-21	Afternoon	52.375	Post_DST_Week	FALSE	3	0	2016	FALSE
2016-03-21	Evening	145.431	Post_DST_Week	FALSE	3	0	2016	FALSE
2016-03-21	Morning	17.5	Post_DST_Week	FALSE	3	0	2016	FALSE
2016-03-21	Night	53.5637	Post_DST_Week	FALSE	3	0	2016	FALSE
2016-03-22	Afternoon	95.7929	Post_DST_Week	FALSE	3	1	2016	FALSE
2016-03-22	Evening	72.2222	Post_DST_Week	FALSE	3	1	2016	FALSE
2016-03-22	Morning	25	Post_DST_Week	FALSE	3	1	2016	FALSE
2016-03-22	Night	45.9356	Post_DST_Week	FALSE	3	1	2016	FALSE
2016-03-23	Afternoon	60.926	Post_DST_Week	FALSE	3	2	2016	FALSE
2016-03-23	Evening	33.04	Post_DST_Week	FALSE	3	2	2016	FALSE
2016-03-23	Night	106.41	Post_DST_Week	FALSE	3	2	2016	FALSE
2016-03-24	Afternoon	109.546	Post_DST_Week	FALSE	3	3	2016	FALSE
2016-03-24	Evening	24.5	Post_DST_Week	FALSE	3	3	2016	FALSE
2016-03-24	Morning	10	Post_DST_Week	FALSE	3	3	2016	FALSE
2016-03-24	Night	75	Post_DST_Week	FALSE	3	3	2016	FALSE
2016-03-25	Afternoon	81.3783	Post_DST_Week	FALSE	3	4	2016	FALSE
2016-03-25	Evening	24.9083	Post_DST_Week	FALSE	3	4	2016	FALSE
2016-03-25	Morning	35	Post_DST_Week	FALSE	3	4	2016	FALSE
2016-03-26	Afternoon	30	Regular	TRUE	3	5	2016	FALSE
2016-03-26	Evening	15.5	Regular	TRUE	3	5	2016	FALSE
2016-03-26	Night	75	Regular	TRUE	3	5	2016	FALSE
2016-03-27	Afternoon	69.355	Regular	TRUE	3	6	2016	FALSE
2016-03-27	Evening	25.625	Regular	TRUE	3	6	2016	FALSE
2016-03-27	Morning	20	Regular	TRUE	3	6	2016	FALSE
2016-03-27	Night	25	Regular	TRUE	3	6	2016	FALSE
2016-03-28	Afternoon	59.495	Regular	FALSE	3	0	2016	FALSE
2016-03-28	Evening	34.4737	Regular	FALSE	3	0	2016	FALSE
2016-03-28	Morning	21.25	Regular	FALSE	3	0	2016	FALSE
2016-03-29	Afternoon	58.92	Regular	FALSE	3	1	2016	FALSE
2016-03-29	Evening	39.7314	Regular	FALSE	3	1	2016	FALSE
2016-03-29	Morning	326.63	Regular	FALSE	3	1	2016	FALSE
2016-03-29	Night	55.026	Regular	FALSE	3	1	2016	FALSE
2016-03-30	Afternoon	98.1444	Regular	FALSE	3	2	2016	FALSE
2016-03-30	Evening	62.9527	Regular	FALSE	3	2	2016	FALSE
2016-03-30	Morning	83.71	Regular	FALSE	3	2	2016	FALSE
2016-03-30	Night	86	Regular	FALSE	3	2	2016	FALSE
2016-03-31	Afternoon	78.495	Regular	FALSE	3	3	2016	FALSE
2016-03-31	Evening	90.1767	Regular	FALSE	3	3	2016	FALSE
2016-03-31	Morning	54.8571	Regular	FALSE	3	3	2016	FALSE
2016-03-31	Night	79.0907	Regular	FALSE	3	3	2016	FALSE
2016-04-01	Afternoon	49.4456	Regular	FALSE	4	4	2016	FALSE
2016-04-01	Evening	45.8641	Regular	FALSE	4	4	2016	FALSE
2016-04-01	Morning	33.75	Regular	FALSE	4	4	2016	FALSE
2016-04-01	Night	32.9333	Regular	FALSE	4	4	2016	FALSE
2016-04-02	Afternoon	45.6667	Regular	TRUE	4	5	2016	FALSE
2016-04-02	Evening	52.6667	Regular	TRUE	4	5	2016	FALSE
2016-04-02	Morning	100	Regular	TRUE	4	5	2016	FALSE
2016-04-02	Night	70	Regular	TRUE	4	5	2016	FALSE
2016-04-03	Afternoon	40.7778	Regular	TRUE	4	6	2016	FALSE
2016-04-03	Evening	58	Regular	TRUE	4	6	2016	FALSE
2016-04-03	Night	50	Regular	TRUE	4	6	2016	FALSE
2016-04-04	Afternoon	43	Regular	FALSE	4	0	2016	FALSE
2016-04-04	Evening	64.0436	Regular	FALSE	4	0	2016	FALSE
2016-04-04	Morning	61.23	Regular	FALSE	4	0	2016	FALSE
2016-04-04	Night	75	Regular	FALSE	4	0	2016	FALSE
2016-04-05	Afternoon	79.8517	Regular	FALSE	4	1	2016	FALSE
2016-04-05	Evening	134.15	Regular	FALSE	4	1	2016	FALSE
2016-04-05	Morning	72.5	Regular	FALSE	4	1	2016	FALSE
2016-04-05	Night	53	Regular	FALSE	4	1	2016	FALSE
2016-04-06	Afternoon	37.2036	Regular	FALSE	4	2	2016	FALSE
2016-04-06	Evening	75.3846	Regular	FALSE	4	2	2016	FALSE
2016-04-06	Morning	92.495	Regular	FALSE	4	2	2016	FALSE
2016-04-06	Night	56.5556	Regular	FALSE	4	2	2016	FALSE
2016-04-07	Afternoon	56.5533	Regular	FALSE	4	3	2016	FALSE
2016-04-07	Evening	60.3218	Regular	FALSE	4	3	2016	FALSE
2016-04-07	Morning	30.7987	Regular	FALSE	4	3	2016	FALSE
2016-04-07	Night	88.473	Regular	FALSE	4	3	2016	FALSE
2016-04-08	Afternoon	57.8125	Regular	FALSE	4	4	2016	FALSE
2016-04-08	Evening	39.6686	Regular	FALSE	4	4	2016	FALSE
2016-04-08	Morning	27.7778	Regular	FALSE	4	4	2016	FALSE
2016-04-08	Night	60.005	Regular	FALSE	4	4	2016	FALSE
2016-04-09	Afternoon	96.6914	Regular	TRUE	4	5	2016	FALSE
2016-04-09	Evening	45.3613	Regular	TRUE	4	5	2016	FALSE
2016-04-09	Morning	62.5	Regular	TRUE	4	5	2016	FALSE
2016-04-09	Night	50	Regular	TRUE	4	5	2016	FALSE
2016-04-10	Afternoon	43.9286	Regular	TRUE	4	6	2016	FALSE
2016-04-10	Evening	47.1273	Regular	TRUE	4	6	2016	FALSE
2016-04-10	Morning	75	Regular	TRUE	4	6	2016	FALSE
2016-04-10	Night	99	Regular	TRUE	4	6	2016	FALSE
2016-04-11	Afternoon	58.5262	Regular	FALSE	4	0	2016	FALSE
2016-04-11	Evening	56.6375	Regular	FALSE	4	0	2016	FALSE
2016-04-11	Morning	52.6667	Regular	FALSE	4	0	2016	FALSE
2016-04-11	Night	58.3333	Regular	FALSE	4	0	2016	FALSE
